# Supplementary material for: A multiple-oscillator mechanism underlies antigen-induced Ca2+ oscillations in Jurkat T-cells
Source: J Biol Chem. 2023 Sep 29;299(11):105310. doi: 10.1016/j.jbc.2023.105310 (PMC10641176; doi:10.1016/j.jbc.2023.105310)
Supplement: Supporting Information 2 [file mmc2.xlsx]

## Sheet: Figure 1
FIGURE 1A
												Replicate 1 Full Gel
																																Replicate 2 Full Gel
																	Non-specific Bands
																																						Non-specific Bands
NOTE: All replicate blots for Figure 1A were cut
FIGURE 1B (LEFT)							FIGURE 1B (RIGHT)
WT	STIM1 KO #1	STIM1 KO #2	STIM2 KO #1	STIM2 KO #2	STIM DKO		WT	STIM1 KO #1	STIM1 KO #2	STIM2 KO #1	STIM2 KO #2	STIM DKO
0.058523	0.000897	0.003314	0.028228	0.024265	0.000463		0.002942	0.006161	0.005336	0.000707	0.000299	0.0005
0.044446	0.003482	0.002943	0.032732	0.035552	-0.00057		0.003773	0.00534	0.00765	-0.00085	-0.00076	-0.00098
0.035229	-0.00278	-0.00445	0.033729	0.060275	-0.00041		0.00361	0.004619	0.003155	-0.00031	-2.6e-05	-0.00083
FIGURE 1C
Time (Min)	WT
0	0.24087	0.194167	0.377946	0.216355	0.207638	0.22112	0.288301	0.216383	0.222434	0.287204	0.220151	0.292894	0.213729	0.18557	0.207406	0.195585	0.154623	0.181933	0.192799	0.263675	0.235633	0.303334	0.225667	0.182695	0.208629	0.198394	0.224189	0.266838	0.24071	0.199934	0.187669	0.200733	0.186783	0.177354	0.207744	0.248941	0.324256	0.198345	0.311371	0.221305	0.201015	0.196883	0.210284	0.311173	0.19236	0.204521	0.193324	0.197508	0.181117
0.029617	0.229573	0.197809	0.353514	0.197117	0.201851	0.21115	0.26682	0.201165	0.23022	0.273584	0.190062	0.280586	0.199705	0.18845	0.206086	0.201875	0.157098	0.184753	0.170599	0.254923	0.241269	0.296443	0.21928	0.186015	0.210806	0.199884	0.209254	0.26596	0.247051	0.208347	0.181353	0.200834	0.203448	0.214607	0.209818	0.229	0.328291	0.196232	0.279458	0.218881	0.203207	0.196502	0.205008	0.318298	0.200783	0.202399	0.192809	0.197812	0.192431
0.062983	0.234119	0.19919	0.354532	0.204734	0.22147	0.216586	0.274466	0.199952	0.224991	0.255159	0.218627	0.273834	0.204347	0.191975	0.210278	0.197744	0.164636	0.177992	0.173405	0.264196	0.233314	0.305207	0.212632	0.187229	0.212282	0.202131	0.179958	0.253031	0.248136	0.203338	0.178469	0.198157	0.179371	0.199419	0.203733	0.243338	0.318505	0.195182	0.288767	0.213664	0.207058	0.20943	0.196423	0.346074	0.201273	0.210762	0.199821	0.200174	0.177059
0.096317	0.238479	0.207309	0.345004	0.203259	0.206548	0.2213	0.319872	0.207355	0.212391	0.25947	0.191726	0.288853	0.211264	0.190795	0.212878	0.193225	0.161149	0.183074	0.178728	0.281704	0.235444	0.314617	0.216	0.179979	0.212081	0.200523	0.210624	0.257023	0.234535	0.205532	0.176633	0.200577	0.226842	0.199465	0.202539	0.250909	0.314442	0.209518	0.311277	0.232198	0.206294	0.201556	0.196526	0.370429	0.193731	0.204297	0.198573	0.205931	0.187687
0.1296	0.240614	0.192075	0.321526	0.202877	0.207711	0.210062	0.307713	0.215815	0.212835	0.256214	0.174561	0.332232	0.216787	0.185962	0.202859	0.205325	0.166068	0.190673	0.179771	0.270555	0.233094	0.287293	0.209626	0.178581	0.210113	0.20306	0.219254	0.257554	0.235624	0.21123	0.178529	0.19431	0.198234	0.186791	0.212924	0.23774	0.310109	0.207471	0.289321	0.215487	0.207919	0.198635	0.206704	0.415448	0.197712	0.200327	0.198684	0.206155	0.183749
0.162983	0.231363	0.196056	0.349599	0.220778	0.194717	0.210226	0.316132	0.213943	0.205195	0.257646	0.184606	0.343354	0.214273	0.190874	0.198943	0.218401	0.113358	0.175818	0.184261	0.254874	0.226777	0.316255	0.21721	0.169599	0.205499	0.195956	0.232743	0.262492	0.224674	0.197509	0.178078	0.202351	0.213774	0.180863	0.206747	0.221197	0.32827	0.198162	0.281273	0.22458	0.203801	0.200135	0.201637	0.431711	0.194263	0.205553	0.191108	0.201882	0.188903
0.196317	0.229834	0.195929	0.342131	0.208886	0.200485	0.211228	0.317937	0.211626	0.197603	0.248532	0.203737	0.376537	0.210463	0.185983	0.207894	0.215734	0.146063	0.185648	0.17096	0.262435	0.231692	0.299172	0.201786	0.171001	0.205605	0.200681	0.21193	0.258061	0.219996	0.207001	0.176025	0.199005	0.209823	0.186994	0.20506	0.223856	0.314577	0.18953	0.327263	0.220626	0.211166	0.194191	0.207425	0.415747	0.195374	0.207947	0.197055	0.209374	0.178757
0.229633	0.239307	0.193449	0.32567	0.209731	0.188692	0.219637	0.3377	0.200187	0.230448	0.226257	0.188831	0.371307	0.216464	0.189711	0.199363	0.234336	0.153405	0.17916	0.178042	0.271462	0.229514	0.298855	0.215763	0.176608	0.204633	0.195899	0.202822	0.249255	0.236821	0.205882	0.176128	0.188048	0.196247	0.202978	0.205977	0.23013	0.313003	0.199318	0.296632	0.220694	0.200801	0.200837	0.212734	0.395288	0.200757	0.201513	0.197627	0.210166	0.182443
0.262967	0.221011	0.194011	0.317774	0.208347	0.204304	0.224063	0.351857	0.213961	0.219029	0.224749	0.193199	0.360499	0.21216	0.194489	0.203957	0.233014	0.153152	0.18439	0.168341	0.271882	0.23429	0.300981	0.207482	0.181062	0.214468	0.201268	0.223797	0.256554	0.232565	0.212333	0.17026	0.166201	0.205284	0.199192	0.201298	0.236047	0.305324	0.195533	0.296747	0.211612	0.211895	0.198758	0.201554	0.384073	0.188948	0.20733	0.19407	0.202287	0.179955
0.296267	0.223443	0.193343	0.321014	0.198707	0.200344	0.215126	0.312181	0.206493	0.211556	0.215567	0.19295	0.348152	0.21264	0.190029	0.20822	0.238497	0.144656	0.18348	0.180091	0.262207	0.232085	0.280597	0.216974	0.172675	0.203725	0.200659	0.196141	0.265371	0.220116	0.203788	0.189124	0.200075	0.179478	0.195256	0.206978	0.223949	0.322009	0.179345	0.295931	0.205904	0.206381	0.192137	0.193584	0.371554	0.198016	0.191556	0.194208	0.203792	0.181555
0.329633	0.234262	0.187071	0.316032	0.209553	0.208659	0.205425	0.299629	0.202048	0.201522	0.226436	0.191834	0.318198	0.213675	0.182794	0.194996	0.254888	0.146061	0.190574	0.184224	0.27986	0.233198	0.300594	0.215061	0.176729	0.217511	0.202524	0.196448	0.258698	0.234609	0.204286	0.181193	0.187489	0.202021	0.199917	0.215013	0.230458	0.330581	0.192997	0.247902	0.220841	0.200438	0.203748	0.208195	0.375932	0.187486	0.195553	0.191187	0.194314	0.183939
0.36295	0.232187	0.20246	0.295841	0.22162	0.202765	0.209522	0.276977	0.188806	0.186529	0.225094	0.185785	0.296929	0.216905	0.181837	0.200025	0.244721	0.160217	0.171681	0.173892	0.258073	0.231723	0.320345	0.2057	0.171086	0.201664	0.193646	0.200941	0.251842	0.238665	0.202532	0.178069	0.207851	0.175078	0.205549	0.210672	0.247687	0.30012	0.18396	0.31638	0.206969	0.211577	0.193706	0.209495	0.408085	0.199145	0.19761	0.198317	0.200838	0.183847
0.396317	0.2284	0.191943	0.292635	0.214356	0.200325	0.209879	0.265317	0.208339	0.201565	0.220237	0.173886	0.276106	0.214122	0.18974	0.20411	0.255258	0.160217	0.169521	0.17799	0.247711	0.235642	0.301735	0.202557	0.18924	0.200769	0.201208	0.208955	0.248565	0.233957	0.208339	0.178915	0.180402	0.177876	0.217849	0.209407	0.251402	0.309545	0.196283	0.304921	0.213807	0.201937	0.194747	0.200624	0.472363	0.194909	0.20916	0.199219	0.206223	0.178771
0.429617	0.218934	0.198739	0.293548	0.228038	0.205311	0.209772	0.251562	0.202286	0.187261	0.2156	0.189472	0.264172	0.226852	0.188674	0.205426	0.266026	0.153525	0.181432	0.165486	0.248586	0.234027	0.323417	0.19304	0.177308	0.204862	0.19662	0.243852	0.251682	0.231422	0.203745	0.183587	0.201249	0.204626	0.212676	0.202574	0.250022	0.315536	0.189073	0.309002	0.215458	0.210801	0.200896	0.205423	0.461975	0.186096	0.19609	0.194198	0.209093	0.178968
0.462967	0.220227	0.19604	0.295681	0.232702	0.205936	0.223854	0.251979	0.190107	0.205253	0.209062	0.172476	0.267982	0.229563	0.189119	0.215909	0.248222	0.150979	0.170307	0.185414	0.253181	0.228082	0.311185	0.202371	0.1813	0.204627	0.203681	0.208277	0.258402	0.218304	0.206392	0.177857	0.177448	0.167912	0.190425	0.214197	0.245746	0.299245	0.202618	0.297966	0.208688	0.208435	0.193154	0.200544	0.416141	0.192644	0.188409	0.192904	0.201119	0.181532
0.4963	0.221498	0.19923	0.285342	0.230697	0.195527	0.214859	0.254083	0.195989	0.20461	0.208667	0.16018	0.269433	0.229487	0.184336	0.192816	0.249291	0.141072	0.184225	0.18102	0.245979	0.232954	0.281444	0.197648	0.170875	0.199519	0.204977	0.208901	0.252792	0.236052	0.20657	0.178316	0.206428	0.208662	0.186448	0.203864	0.248141	0.312803	0.186033	0.296862	0.215046	0.201751	0.194002	0.207895	0.409679	0.189043	0.204726	0.19614	0.205943	0.176606
0.529617	0.22843	0.194648	0.266331	0.211333	0.20578	0.220367	0.241498	0.200534	0.228977	0.207391	0.157991	0.308497	0.242767	0.186784	0.205816	0.259301	0.13848	0.172524	0.183382	0.22881	0.239896	0.308947	0.200664	0.176733	0.202169	0.213529	0.201199	0.247407	0.228508	0.206114	0.180668	0.185152	0.196703	0.215124	0.208093	0.256565	0.318078	0.199189	0.295557	0.206156	0.204887	0.190212	0.198951	0.390849	0.192189	0.192107	0.191782	0.194672	0.182926
0.562917	0.2205	0.187102	0.273804	0.232197	0.210175	0.219724	0.22704	0.203931	0.205104	0.19409	0.173228	0.347665	0.242452	0.185827	0.210563	0.274783	0.142514	0.172526	0.180524	0.27721	0.232645	0.316873	0.208806	0.195754	0.20609	0.204649	0.210248	0.245512	0.235968	0.204255	0.179805	0.178951	0.195759	0.204328	0.210629	0.254205	0.310873	0.191209	0.319622	0.215507	0.205246	0.199448	0.200278	0.380094	0.197229	0.195571	0.197049	0.199078	0.182423
0.596283	0.228912	0.18732	0.259448	0.213585	0.231265	0.221335	0.215822	0.207148	0.184228	0.197717	0.149373	0.344553	0.253395	0.187885	0.199731	0.277931	0.14852	0.168915	0.170043	0.247465	0.230399	0.305045	0.201399	0.194166	0.21337	0.215542	0.197899	0.260715	0.223766	0.207404	0.179401	0.176333	0.182638	0.20508	0.215921	0.266273	0.316317	0.183087	0.329455	0.208559	0.209185	0.205529	0.203358	0.342692	0.189739	0.18975	0.193453	0.206009	0.174864
0.6296	0.217144	0.199828	0.251423	0.213128	0.195728	0.213652	0.225171	0.204738	0.19084	0.194348	0.154405	0.325148	0.263692	0.182802	0.206773	0.308613	0.137374	0.164796	0.164906	0.225827	0.223037	0.295922	0.198309	0.19604	0.206699	0.206612	0.210587	0.258642	0.239528	0.20773	0.176566	0.190282	0.193881	0.183779	0.207301	0.236744	0.329056	0.190874	0.295903	0.229706	0.199828	0.191692	0.198068	0.336857	0.196421	0.195488	0.197596	0.186045	0.181837
0.662933	0.226167	0.194073	0.245894	0.214344	0.202951	0.222173	0.198038	0.197642	0.199011	0.191477	0.157198	0.301669	0.302917	0.190093	0.20145	0.29833	0.12586	0.177255	0.178086	0.259675	0.229381	0.303608	0.201305	0.178884	0.207049	0.211614	0.221152	0.253869	0.212706	0.20546	0.174099	0.185775	0.203202	0.20484	0.209874	0.254733	0.322923	0.191227	0.307842	0.221398	0.212807	0.199043	0.213782	0.323968	0.194269	0.201766	0.191888	0.196562	0.182156
0.69625	0.236364	0.193805	0.257395	0.201733	0.207702	0.212957	0.197835	0.193477	0.188808	0.193767	0.163193	0.278879	0.355268	0.183055	0.194505	0.309441	0.140563	0.173757	0.184983	0.247202	0.23425	0.31005	0.203112	0.18681	0.205298	0.209606	0.209935	0.254618	0.221973	0.203956	0.180533	0.197737	0.184689	0.209854	0.207788	0.24277	0.307566	0.194668	0.295051	0.213993	0.199795	0.199488	0.201643	0.319011	0.192716	0.19151	0.190672	0.200713	0.190801
0.7296	0.218535	0.191766	0.247574	0.201883	0.201542	0.216572	0.198002	0.198155	0.201341	0.190625	0.167927	0.262731	0.346705	0.194697	0.206054	0.276263	0.13872	0.170215	0.180136	0.243652	0.22776	0.295042	0.197934	0.17811	0.213524	0.213488	0.224344	0.249551	0.219237	0.202051	0.179155	0.185368	0.197825	0.198669	0.217696	0.249978	0.312166	0.198587	0.289543	0.20647	0.206745	0.192177	0.204674	0.314984	0.186378	0.201911	0.184396	0.196001	0.178493
0.762933	0.21554	0.192347	0.2515	0.213265	0.202823	0.214767	0.195776	0.191661	0.206455	0.195433	0.155595	0.250416	0.355839	0.189879	0.201429	0.26956	0.131987	0.177353	0.176082	0.264508	0.230841	0.302526	0.190863	0.193687	0.208761	0.208945	0.181229	0.248277	0.22827	0.202397	0.179838	0.183926	0.194956	0.197069	0.210007	0.23103	0.31056	0.197488	0.284628	0.218659	0.206513	0.18859	0.200263	0.30524	0.188946	0.202255	0.194553	0.194976	0.178269
0.7963	0.22194	0.183725	0.250964	0.207443	0.209266	0.216643	0.200665	0.186739	0.201262	0.173774	0.155553	0.242438	0.34972	0.190196	0.213918	0.253221	0.126543	0.167261	0.177936	0.251865	0.233005	0.292101	0.202269	0.190533	0.204768	0.212598	0.201723	0.242159	0.219026	0.202814	0.168955	0.202972	0.181076	0.209759	0.205228	0.241783	0.304355	0.179658	0.294771	0.211121	0.200181	0.195048	0.200448	0.284598	0.187933	0.206189	0.188268	0.196373	0.18122
0.829583	0.220889	0.193415	0.236737	0.216407	0.203881	0.223401	0.197846	0.185166	0.207936	0.185688	0.166622	0.236046	0.305023	0.188124	0.208254	0.262305	0.141318	0.181592	0.195426	0.243282	0.235626	0.314767	0.194223	0.194612	0.207849	0.215682	0.175114	0.24601	0.223944	0.204155	0.178528	0.197038	0.220242	0.187608	0.215452	0.243352	0.327967	0.199078	0.29247	0.207385	0.21346	0.197749	0.205713	0.286884	0.185743	0.208816	0.188831	0.197503	0.177392
0.862933	0.21976	0.186395	0.247348	0.22585	0.201247	0.220804	0.193575	0.185195	0.22248	0.171882	0.179104	0.233177	0.300377	0.190449	0.21467	0.24292	0.151997	0.175999	0.197936	0.235377	0.22588	0.315369	0.192793	0.197792	0.20592	0.220071	0.202479	0.250988	0.233857	0.196894	0.169294	0.188754	0.203407	0.196547	0.205489	0.248554	0.306707	0.192719	0.304617	0.21544	0.20094	0.205285	0.198082	0.277307	0.197695	0.194881	0.194394	0.197749	0.184815
0.896267	0.222928	0.19639	0.240485	0.206019	0.199512	0.220787	0.185175	0.201973	0.179943	0.182533	0.161489	0.230224	0.289824	0.188474	0.197958	0.230334	0.148094	0.186912	0.195039	0.258923	0.222716	0.306898	0.197505	0.193314	0.197946	0.208065	0.191327	0.256575	0.218701	0.204937	0.165477	0.18634	0.18082	0.179415	0.204556	0.247426	0.302827	0.191038	0.293659	0.219634	0.209659	0.196928	0.204344	0.273156	0.193393	0.199178	0.194899	0.19058	0.179999
0.929633	0.226715	0.184792	0.229528	0.213087	0.187715	0.209357	0.201434	0.179807	0.192001	0.175966	0.151821	0.233212	0.278504	0.18888	0.197865	0.238916	0.145731	0.170597	0.190147	0.248215	0.223433	0.304557	0.206358	0.205349	0.197648	0.216448	0.195209	0.249791	0.220149	0.202804	0.171554	0.191236	0.181131	0.199754	0.206697	0.237465	0.304303	0.190094	0.282949	0.204712	0.203622	0.193651	0.202881	0.259398	0.195534	0.195796	0.187851	0.197781	0.177329
0.96295	0.225281	0.191934	0.239682	0.208081	0.20485	0.219105	0.203645	0.192792	0.214969	0.189227	0.173562	0.236323	0.261633	0.180108	0.185563	0.22115	0.144295	0.174946	0.215494	0.231718	0.221831	0.308582	0.192399	0.188777	0.210856	0.221911	0.205212	0.243135	0.234905	0.204098	0.179801	0.190092	0.18063	0.191412	0.213037	0.240409	0.313048	0.188193	0.287591	0.210518	0.2155	0.20522	0.204853	0.257469	0.195174	0.194429	0.187846	0.19816	0.1785
0.996283	0.224214	0.194196	0.232188	0.209757	0.194948	0.218256	0.191197	0.184673	0.204202	0.168113	0.174236	0.229163	0.268382	0.197119	0.219889	0.220042	0.151077	0.170077	0.264773	0.238323	0.230976	0.308578	0.187349	0.197254	0.213616	0.217332	0.235552	0.251126	0.21182	0.205292	0.173285	0.188669	0.165872	0.212359	0.206161	0.243678	0.298083	0.19439	0.295415	0.209923	0.199132	0.19696	0.200175	0.247317	0.193782	0.213555	0.194028	0.207383	0.179269
1.0296	0.214643	0.186203	0.218701	0.197621	0.201327	0.210203	0.195795	0.169215	0.201098	0.181957	0.176216	0.224041	0.269487	0.187236	0.191354	0.22306	0.120214	0.165247	0.473836	0.261538	0.221424	0.306332	0.210267	0.206526	0.21068	0.221528	0.219302	0.23815	0.226022	0.207681	0.175553	0.178316	0.195655	0.203295	0.212431	0.261408	0.30941	0.19811	0.316183	0.21587	0.203995	0.201307	0.201077	0.247263	0.192814	0.187307	0.190728	0.192978	0.177377
1.06297	0.229014	0.187018	0.222541	0.200222	0.221677	0.221782	0.178959	0.180969	0.20057	0.165783	0.190573	0.214745	0.259153	0.19324	0.214227	0.205573	0.140101	0.178078	0.460921	0.233354	0.227309	0.307398	0.195973	0.200423	0.195026	0.2225	0.214807	0.23992	0.217838	0.203116	0.167103	0.180571	0.198348	0.192352	0.205314	0.250378	0.297839	0.1953	0.265194	0.207907	0.205247	0.201099	0.199614	0.244899	0.192741	0.186967	0.188312	0.193294	0.174893
1.09628	0.228659	0.188604	0.219677	0.198987	0.19389	0.226191	0.173197	0.188024	0.194415	0.181739	0.171767	0.213381	0.243702	0.188541	0.195469	0.203938	0.157098	0.168852	0.402473	0.249076	0.222066	0.302693	0.189768	0.191021	0.204059	0.222215	0.212104	0.241969	0.218357	0.201671	0.182778	0.17092	0.233205	0.206027	0.20601	0.259611	0.287138	0.193034	0.312728	0.208708	0.210103	0.187913	0.197966	0.231536	0.192044	0.193686	0.197828	0.200336	0.177418
1.1296	0.226385	0.185193	0.229476	0.207199	0.20655	0.227464	0.185738	0.183202	0.209474	0.177447	0.187233	0.204245	0.239713	0.190869	0.195587	0.199208	0.138535	0.170507	0.427177	0.238634	0.222107	0.296529	0.209814	0.20109	0.210494	0.219287	0.198489	0.24439	0.223396	0.197427	0.172542	0.18932	0.186954	0.208796	0.210188	0.248054	0.306933	0.181091	0.299404	0.209409	0.208119	0.198532	0.207188	0.233736	0.189555	0.187559	0.186206	0.190547	0.181033
1.16293	0.229464	0.189545	0.222393	0.210979	0.219162	0.230801	0.184659	0.203072	0.205725	0.159024	0.201406	0.20272	0.242644	0.191158	0.218649	0.218543	0.152854	0.173117	0.366755	0.245247	0.220566	0.294173	0.185797	0.183559	0.205537	0.22636	0.196678	0.244245	0.220577	0.201777	0.167284	0.182226	0.183379	0.209987	0.208569	0.241107	0.308713	0.196414	0.311539	0.223767	0.20628	0.201694	0.196793	0.23526	0.188668	0.182954	0.190316	0.211261	0.178807
1.19628	0.223803	0.189704	0.221715	0.215459	0.213986	0.233122	0.183164	0.199758	0.196665	0.192516	0.204459	0.203167	0.234593	0.19256	0.187817	0.203408	0.129628	0.171262	0.355575	0.237981	0.224903	0.294104	0.188367	0.19797	0.203469	0.230855	0.213547	0.241009	0.214028	0.200699	0.174307	0.187289	0.168786	0.188562	0.207715	0.25168	0.3054	0.182768	0.307871	0.208113	0.203516	0.197682	0.201911	0.227345	0.191669	0.191204	0.186866	0.193289	0.176147
1.22962	0.219951	0.185858	0.213712	0.20353	0.217726	0.229613	0.183198	0.205551	0.194487	0.170868	0.246406	0.197568	0.235731	0.186892	0.208468	0.209826	0.150272	0.17796	0.335974	0.227161	0.218515	0.308928	0.182176	0.192423	0.206089	0.227855	0.20532	0.241007	0.220483	0.199901	0.173543	0.202153	0.220533	0.197322	0.207111	0.243832	0.31086	0.182756	0.343226	0.21622	0.207541	0.197233	0.208338	0.224985	0.190789	0.191544	0.194213	0.189176	0.170959
1.26295	0.22582	0.183945	0.207891	0.216278	0.23046	0.227245	0.182934	0.189841	0.226524	0.174647	0.238601	0.201498	0.241031	0.185234	0.209853	0.204998	0.16419	0.177918	0.337873	0.232449	0.222556	0.296321	0.187767	0.185501	0.207056	0.23462	0.209021	0.240192	0.211001	0.208061	0.159449	0.187086	0.228542	0.22561	0.206602	0.239098	0.303567	0.196689	0.298348	0.214489	0.210062	0.202757	0.204013	0.229958	0.192009	0.200862	0.188527	0.20753	0.183038
1.29628	0.221822	0.193018	0.234485	0.203602	0.223469	0.228882	0.179092	0.190851	0.193374	0.176899	0.267267	0.199808	0.232422	0.186908	0.195619	0.196614	0.133569	0.169978	0.312784	0.236342	0.224601	0.305187	0.186397	0.199549	0.193075	0.234985	0.218846	0.242544	0.217956	0.207209	0.173999	0.17816	0.20721	0.198606	0.199085	0.247502	0.303038	0.177817	0.290905	0.212962	0.208077	0.192553	0.207444	0.233791	0.189706	0.188952	0.184553	0.187881	0.176719
1.32962	0.224945	0.189488	0.215796	0.200434	0.221399	0.227469	0.183253	0.186493	0.198344	0.180075	0.258557	0.192751	0.237493	0.18634	0.201911	0.203808	0.1225	0.17517	0.33142	0.232634	0.223359	0.290953	0.200589	0.198009	0.206314	0.221401	0.214362	0.246983	0.208249	0.208669	0.171325	0.194509	0.200776	0.189765	0.207151	0.248836	0.301021	0.194554	0.305644	0.209498	0.202926	0.198692	0.198747	0.225743	0.188812	0.193701	0.185792	0.187825	0.178083
1.36295	0.217603	0.190317	0.205804	0.211735	0.210623	0.222482	0.181453	0.198851	0.195319	0.178729	0.23286	0.191513	0.229703	0.182246	0.195437	0.197587	0.141909	0.174799	0.344242	0.246283	0.222062	0.28746	0.196056	0.200259	0.199655	0.227912	0.187265	0.239368	0.209511	0.200494	0.178193	0.193606	0.19505	0.197512	0.204913	0.250482	0.296262	0.187965	0.314589	0.215867	0.20966	0.200691	0.205023	0.224178	0.185802	0.190139	0.180314	0.202421	0.177756
1.39628	0.217938	0.196324	0.215392	0.196984	0.226879	0.233988	0.185191	0.194464	0.191877	0.179031	0.227184	0.192948	0.218619	0.191823	0.19355	0.17757	0.140621	0.171887	0.312504	0.220857	0.21204	0.301991	0.186018	0.198662	0.202976	0.239898	0.198454	0.243344	0.210498	0.202131	0.175845	0.199366	0.221191	0.206734	0.204827	0.244987	0.297154	0.180067	0.307201	0.213216	0.206198	0.204785	0.195616	0.220984	0.19326	0.191699	0.185277	0.202295	0.17547
1.42955	0.230602	0.187902	0.217403	0.206377	0.211105	0.234632	0.181621	0.209537	0.202751	0.170078	0.267426	0.19863	0.214236	0.185882	0.209106	0.188724	0.143672	0.169817	0.310759	0.227046	0.214727	0.296614	0.188674	0.202331	0.214287	0.222896	0.225412	0.235495	0.215096	0.208478	0.177052	0.184575	0.196277	0.229006	0.205903	0.244058	0.28236	0.185649	0.319075	0.219963	0.203772	0.197072	0.193429	0.220046	0.186656	0.198132	0.187257	0.197452	0.179039
1.46295	0.217556	0.187116	0.213831	0.211745	0.242626	0.229353	0.186304	0.192171	0.211615	0.183918	0.251316	0.194578	0.219859	0.189118	0.201274	0.192349	0.135238	0.16639	0.294781	0.216851	0.222993	0.301892	0.196792	0.179212	0.208657	0.237681	0.187637	0.238737	0.221996	0.204825	0.169852	0.181769	0.176154	0.197159	0.204383	0.250925	0.29041	0.186227	0.327201	0.203895	0.208147	0.194531	0.197344	0.224633	0.184774	0.179798	0.185349	0.188048	0.175128
1.4963	0.217157	0.186802	0.219719	0.225532	0.248821	0.217192	0.17331	0.194443	0.222272	0.173196	0.240617	0.199582	0.203195	0.18839	0.207925	0.200264	0.137834	0.175507	0.28761	0.229123	0.227191	0.311689	0.181889	0.192844	0.205829	0.241012	0.221029	0.237408	0.210399	0.20869	0.174164	0.182172	0.204641	0.205915	0.202287	0.248254	0.288697	0.189544	0.307596	0.217321	0.19911	0.199709	0.202672	0.225253	0.189142	0.187503	0.186523	0.205653	0.180519
1.5296	0.213406	0.190481	0.211652	0.220695	0.30938	0.233195	0.186933	0.191861	0.198856	0.169278	0.216032	0.184672	0.21516	0.192104	0.197714	0.184157	0.130182	0.171633	0.331664	0.223165	0.218018	0.282006	0.182165	0.202937	0.20396	0.231938	0.211724	0.237777	0.219762	0.199621	0.181081	0.181091	0.210428	0.194788	0.201283	0.242019	0.282212	0.181146	0.31037	0.211899	0.21245	0.198909	0.21129	0.222823	0.19141	0.182921	0.189141	0.201387	0.17574
1.56295	0.217672	0.187129	0.214601	0.213006	0.435048	0.226078	0.183024	0.207839	0.20577	0.161855	0.282473	0.192164	0.219869	0.192664	0.213398	0.185159	0.139067	0.17441	0.348055	0.207191	0.22143	0.293798	0.192352	0.195173	0.217338	0.230733	0.206729	0.239886	0.219613	0.199019	0.18614	0.184865	0.183099	0.205794	0.203763	0.244962	0.282401	0.192689	0.315896	0.216349	0.210123	0.193941	0.210939	0.216471	0.184931	0.190978	0.184544	0.188734	0.178207
1.59627	0.213107	0.195169	0.205137	0.217435	0.5325	0.22887	0.187788	0.190686	0.203102	0.179312	0.253886	0.187092	0.216002	0.192736	0.196079	0.17955	0.149168	0.166565	0.368737	0.234878	0.216549	0.290976	0.174849	0.201214	0.197339	0.241966	0.185334	0.236397	0.217377	0.201716	0.174577	0.19256	0.196161	0.19781	0.199065	0.242322	0.285567	0.191069	0.321268	0.21048	0.211368	0.198241	0.203462	0.222285	0.187411	0.195589	0.182387	0.197854	0.166244
1.62962	0.213486	0.194749	0.213993	0.249564	0.495286	0.230548	0.179635	0.189403	0.213727	0.170953	0.244432	0.18057	0.2159	0.185799	0.207679	0.177514	0.159751	0.178549	0.368229	0.198545	0.217853	0.282428	0.178698	0.197255	0.205275	0.243169	0.191013	0.238603	0.220394	0.203559	0.163749	0.184388	0.184628	0.210469	0.197929	0.237499	0.285793	0.187831	0.314216	0.215586	0.204336	0.19216	0.202965	0.227918	0.181382	0.19573	0.181242	0.188041	0.165825
1.66293	0.214553	0.188947	0.21056	0.253335	0.442074	0.240853	0.174564	0.204063	0.208601	0.168499	0.220662	0.184587	0.212313	0.189157	0.197367	0.179971	0.161362	0.169664	0.379202	0.203066	0.21088	0.295668	0.172267	0.189178	0.197965	0.247246	0.209674	0.230552	0.2125	0.199392	0.173939	0.183557	0.191814	0.203273	0.203684	0.254166	0.280875	0.188401	0.316274	0.211322	0.212104	0.188965	0.208459	0.222598	0.195854	0.199819	0.18572	0.198486	0.178079
1.69627	0.218901	0.185806	0.23938	0.310056	0.377046	0.158125	0.179257	0.184561	0.201929	0.165243	0.19856	0.166551	0.179503	0.175725	0.181207	0.163161	0.102548	0.149006	0.316991	0.170502	0.194004	0.319719	0.194513	0.217592	0.202219	0.251391	0.198942	0.246057	0.215444	0.206615	0.160302	0.176089	0.181665	0.189183	0.183635	0.228149	0.265875	0.188409	0.332089	0.21539	0.203076	0.192375	0.200373	0.229017	0.188699	0.194464	0.190528	0.199295	0.179191
1.72963	0.218756	0.184608	0.206872	0.553492	0.373972	0.33564	0.174878	0.215347	0.199892	0.161989	0.219496	0.185575	0.206526	0.184379	0.193456	0.179969	0.142286	0.179198	0.366449	0.20599	0.208862	0.28222	0.181423	0.183152	0.201393	0.251101	0.211413	0.246657	0.211777	0.1991	0.185976	0.196708	0.218358	0.202054	0.204882	0.232867	0.274029	0.192085	0.300676	0.205712	0.201613	0.195982	0.193307	0.225883	0.198975	0.179946	0.187458	0.197248	0.169548
1.76295	0.228527	0.189507	0.200189	0.51327	0.357941	0.468783	0.182483	0.199108	0.219969	0.159571	0.222741	0.174868	0.192098	0.184032	0.193783	0.168759	0.119524	0.160012	0.359355	0.217671	0.214902	0.283836	0.191579	0.209872	0.204922	0.252066	0.176846	0.232567	0.214304	0.190656	0.175059	0.196335	0.200846	0.203335	0.201989	0.258709	0.281061	0.181731	0.309044	0.215231	0.202723	0.189966	0.194183	0.22399	0.185708	0.185857	0.17548	0.199642	0.176347
1.79628	0.223263	0.192592	0.203142	0.468087	0.344123	0.529441	0.180552	0.191201	0.204532	0.169213	0.229416	0.178031	0.212484	0.185925	0.19584	0.177039	0.120395	0.166846	0.333371	0.246409	0.210796	0.277715	0.187025	0.199313	0.201778	0.246199	0.178557	0.2391	0.218553	0.203867	0.175762	0.184327	0.180694	0.216094	0.203479	0.252401	0.282463	0.188124	0.296766	0.209949	0.205496	0.194227	0.200055	0.224123	0.183585	0.188872	0.185165	0.206881	0.177064
1.82962	0.21786	0.181757	0.218986	0.406218	0.34645	0.520079	0.173345	0.242559	0.204159	0.179229	0.250927	0.183561	0.208937	0.187271	0.193307	0.187362	0.150126	0.166202	0.357456	0.224997	0.215412	0.297313	0.193662	0.178955	0.210247	0.241688	0.183156	0.24509	0.20464	0.198322	0.163966	0.201338	0.186729	0.218645	0.21332	0.245495	0.27513	0.196214	0.326792	0.226756	0.205764	0.198024	0.192449	0.224195	0.184086	0.186107	0.17799	0.205053	0.176383
1.86293	0.221799	0.181929	0.202629	0.383603	0.343155	0.440765	0.175188	0.262955	0.186961	0.175136	0.226597	0.176883	0.217233	0.182213	0.121636	0.218021	0.142154	0.167891	0.310902	0.184404	0.195747	0.271566	0.178076	0.191602	0.194531	0.24629	0.215093	0.245392	0.213067	0.194298	0.175838	0.197786	0.192021	0.21434	0.215007	0.251577	0.265816	0.17797	0.307918	0.212622	0.202878	0.193484	0.204792	0.219268	0.186889	0.188859	0.184795	0.200359	0.170597
1.89628	0.222284	0.185301	0.204685	0.349525	0.334328	0.410186	0.177298	0.325725	0.211149	0.168288	0.230292	0.18021	0.207622	0.194832	0.21088	0.185539	0.144568	0.181942	0.3334	0.218962	0.214273	0.276948	0.202033	0.189642	0.198062	0.246	0.187678	0.245556	0.231572	0.203808	0.172803	0.180502	0.178505	0.212653	0.208018	0.258136	0.268061	0.187651	0.311611	0.207753	0.214496	0.19292	0.20533	0.223312	0.189675	0.192044	0.185654	0.214129	0.176544
1.92962	0.231001	0.189894	0.212356	0.364071	0.375036	0.402552	0.18167	0.476684	0.210457	0.1741	0.258704	0.178934	0.201804	0.194174	0.212105	0.18046	0.130913	0.190739	0.358391	0.21386	0.220678	0.296342	0.186582	0.215319	0.214398	0.264792	0.211635	0.249755	0.227208	0.208207	0.175427	0.194893	0.223935	0.202641	0.210028	0.232969	0.278699	0.18634	0.323253	0.226974	0.21908	0.202397	0.206428	0.21983	0.187998	0.189552	0.186943	0.21143	0.181375
1.96292	0.231127	0.200685	0.226706	0.445949	0.452791	0.401839	0.19311	0.498138	0.199801	0.176109	0.266528	0.179229	0.2113	0.196432	0.21949	0.185024	0.179616	0.178203	0.411891	0.245686	0.215617	0.309653	0.197208	0.199022	0.202439	0.270709	0.221315	0.268443	0.237486	0.212514	0.163944	0.204131	0.201786	0.240378	0.233988	0.248328	0.280572	0.183284	0.30358	0.228434	0.218222	0.209649	0.22215	0.22473	0.201868	0.191347	0.193469	0.222396	0.181824
1.99627	0.231973	0.197119	0.226615	0.492403	0.477732	0.425649	0.179659	0.494554	0.227072	0.169511	0.253183	0.17897	0.219715	0.197814	0.201581	0.187348	0.136312	0.183668	0.427095	0.216107	0.203214	0.299482	0.191809	0.193554	0.206515	0.256931	0.222484	0.267091	0.247682	0.21447	0.167011	0.208329	0.196319	0.196751	0.230343	0.249429	0.273602	0.189799	0.346188	0.238988	0.217969	0.202886	0.229327	0.226782	0.194442	0.209782	0.192335	0.218895	0.189111
2.02962	0.238621	0.200046	0.239915	0.532338	0.475421	0.471369	0.182648	0.497089	0.223817	0.178911	0.261304	0.182858	0.235469	0.209607	0.209361	0.190296	0.147052	0.190201	0.441264	0.232947	0.217434	0.291048	0.176785	0.194929	0.211979	0.266946	0.261261	0.273354	0.238061	0.219418	0.166064	0.201688	0.215662	0.206957	0.232919	0.261929	0.266727	0.19441	0.337481	0.237702	0.232283	0.204666	0.228595	0.22968	0.210082	0.206175	0.194394	0.251754	0.192882
2.06297	0.25395	0.190057	0.255174	0.542005	0.466321	0.50357	0.21889	0.517421	0.219496	0.191975	0.274652	0.188812	0.237271	0.229267	0.206458	0.217322	0.156708	0.237475	0.441606	0.223475	0.227232	0.301573	0.197165	0.194595	0.21239	0.26037	0.23945	0.261693	0.248945	0.232124	0.175707	0.211006	0.234462	0.205272	0.222567	0.247926	0.255602	0.200866	0.323432	0.228606	0.21784	0.199573	0.217987	0.230677	0.197262	0.198737	0.196564	0.23495	0.192573
2.09628	0.235928	0.196589	0.246189	0.521132	0.455185	0.528195	0.223084	0.511749	0.214996	0.186463	0.255801	0.195883	0.241998	0.252852	0.215447	0.214663	0.158104	0.303539	0.447934	0.217942	0.209618	0.285921	0.203119	0.210147	0.217943	0.263556	0.210689	0.265661	0.249324	0.229419	0.189444	0.215597	0.212569	0.219616	0.23829	0.264239	0.278452	0.186912	0.326361	0.228789	0.222128	0.212184	0.208864	0.241702	0.19992	0.205474	0.197588	0.226494	0.187452
2.1296	0.239861	0.199153	0.267745	0.501307	0.46746	0.557373	0.235068	0.474087	0.230604	0.199163	0.258174	0.198845	0.256485	0.30493	0.221318	0.219232	0.158847	0.334286	0.438598	0.224615	0.235092	0.293326	0.194774	0.197168	0.210529	0.252154	0.259021	0.247857	0.236565	0.225798	0.174995	0.201037	0.206439	0.219573	0.231518	0.246348	0.270224	0.191829	0.324408	0.250008	0.222139	0.204236	0.220493	0.237796	0.202182	0.203632	0.201463	0.244431	0.191985
2.16295	0.23471	0.199671	0.253816	0.540045	0.428871	0.564967	0.245913	0.505506	0.215849	0.19347	0.257228	0.206945	0.270927	0.381916	0.222496	0.24457	0.172949	0.347679	0.443792	0.220439	0.210564	0.281165	0.203166	0.207482	0.20923	0.24847	0.27281	0.261811	0.23885	0.231588	0.175906	0.217052	0.224807	0.214262	0.229927	0.281331	0.267667	0.19488	0.334546	0.223828	0.217839	0.210404	0.226037	0.244136	0.204233	0.206422	0.195712	0.243743	0.185414
2.19628	0.240695	0.205854	0.273938	0.51403	0.436742	0.559788	0.282504	0.462809	0.212211	0.207093	0.268752	0.208451	0.270189	0.437708	0.223292	0.283985	0.20191	0.341382	0.434498	0.230007	0.219287	0.30181	0.194146	0.188526	0.206064	0.249129	0.2463	0.263534	0.25543	0.229897	0.177016	0.200938	0.186237	0.207112	0.233858	0.26222	0.259855	0.1929	0.302099	0.250349	0.227156	0.205622	0.217754	0.249455	0.20403	0.20015	0.205039	0.234079	0.192737
2.2296	0.241513	0.195848	0.290722	0.50861	0.434459	0.616739	0.344767	0.481208	0.225856	0.193348	0.253156	0.220804	0.295448	0.470335	0.228149	0.275886	0.302593	0.364351	0.450157	0.230824	0.221388	0.299122	0.191562	0.203591	0.207055	0.241717	0.240679	0.253887	0.243097	0.239499	0.181363	0.213265	0.195672	0.211014	0.241644	0.260192	0.259005	0.194597	0.29037	0.22967	0.220948	0.191202	0.217477	0.259165	0.200331	0.207366	0.197018	0.241569	0.192462
2.26295	0.240287	0.19754	0.292631	0.497048	0.411088	0.572635	0.43779	0.458081	0.207577	0.214207	0.239192	0.218755	0.29279	0.447801	0.230685	0.285795	0.406606	0.373419	0.418458	0.221746	0.214325	0.290188	0.192662	0.217285	0.214053	0.24609	0.262848	0.250886	0.237232	0.235933	0.18502	0.209112	0.203719	0.197204	0.226699	0.278454	0.25608	0.196199	0.301122	0.237886	0.221219	0.207192	0.220699	0.270521	0.202862	0.193864	0.196299	0.230113	0.193347
2.29625	0.242891	0.210846	0.307866	0.467228	0.417071	0.560048	0.496176	0.460258	0.240071	0.216912	0.244666	0.22603	0.311807	0.460914	0.244266	0.302147	0.505255	0.322617	0.404984	0.224357	0.216615	0.279718	0.203573	0.202894	0.205373	0.244898	0.229397	0.25559	0.249381	0.231954	0.174066	0.210244	0.20105	0.194315	0.233509	0.274213	0.252571	0.199799	0.332778	0.225725	0.217426	0.208997	0.21178	0.267664	0.208537	0.203816	0.199647	0.243182	0.194094
2.32958	0.242979	0.195881	0.317958	0.461131	0.41126	0.57968	0.563433	0.41169	0.209839	0.228095	0.272238	0.23615	0.309464	0.45897	0.248842	0.33377	0.478593	0.322065	0.39368	0.21653	0.213134	0.276244	0.194218	0.209253	0.20658	0.243701	0.209015	0.264122	0.240718	0.230402	0.178594	0.206774	0.198636	0.185184	0.229094	0.27136	0.250126	0.190215	0.315138	0.235937	0.217557	0.214207	0.223517	0.282073	0.201706	0.214211	0.210954	0.239501	0.189151
2.36295	0.241524	0.197173	0.315319	0.426577	0.406984	0.545202	0.540833	0.420956	0.237033	0.23144	0.256535	0.254042	0.310074	0.468284	0.268492	0.356601	0.424444	0.339481	0.390509	0.218833	0.213396	0.277155	0.191297	0.191441	0.205244	0.245388	0.230967	0.249373	0.239293	0.224559	0.172916	0.20073	0.219946	0.208068	0.221687	0.273665	0.243352	0.188477	0.277323	0.248686	0.222557	0.203121	0.209244	0.283901	0.202301	0.21101	0.201802	0.232946	0.19174
2.39627	0.240958	0.193792	0.318435	0.42136	0.4126	0.503043	0.489962	0.396692	0.240582	0.239859	0.23977	0.276835	0.330695	0.457605	0.250132	0.388947	0.416025	0.348559	0.379242	0.237798	0.226844	0.273569	0.192042	0.194177	0.20962	0.239226	0.272072	0.266558	0.250159	0.224027	0.174032	0.209375	0.196451	0.178743	0.227594	0.282967	0.250569	0.203672	0.304208	0.224233	0.219181	0.207795	0.20724	0.293587	0.195777	0.198348	0.203654	0.229793	0.185502
2.42957	0.232942	0.192955	0.343713	0.41285	0.384419	0.528682	0.526038	0.392641	0.208724	0.251767	0.241723	0.346191	0.330343	0.467223	0.24494	0.371299	0.475658	0.339224	0.368845	0.212871	0.213372	0.287929	0.18774	0.187133	0.201555	0.244168	0.259948	0.253639	0.237918	0.224513	0.174379	0.211935	0.198601	0.198158	0.226445	0.296061	0.241385	0.183306	0.275707	0.232183	0.220674	0.212061	0.224805	0.302137	0.203745	0.206085	0.197285	0.225049	0.188204
2.46293	0.228443	0.206828	0.345693	0.403331	0.368903	0.504836	0.524318	0.418214	0.213957	0.259243	0.242927	0.380484	0.323952	0.456825	0.252189	0.398439	0.425645	0.322604	0.39025	0.232967	0.217404	0.276987	0.182142	0.187646	0.200341	0.246483	0.235746	0.250329	0.234117	0.220476	0.179004	0.212592	0.225066	0.202499	0.219276	0.29745	0.2409	0.187161	0.28602	0.229705	0.216753	0.198156	0.224911	0.313129	0.199734	0.19713	0.195627	0.238845	0.190149
2.49628	0.224808	0.203107	0.365374	0.450131	0.353526	0.461829	0.494782	0.399602	0.215393	0.295942	0.252548	0.409653	0.348478	0.44426	0.26927	0.38599	0.437484	0.315953	0.385588	0.232684	0.21177	0.272111	0.187129	0.193317	0.205368	0.240507	0.237374	0.252989	0.239859	0.229864	0.183019	0.192594	0.189622	0.21177	0.226067	0.311562	0.239531	0.193513	0.316191	0.233916	0.216158	0.206584	0.212724	0.327928	0.199733	0.190919	0.193496	0.236374	0.190151
2.52962	0.230753	0.20143	0.393948	0.400163	0.34973	0.471754	0.477446	0.384999	0.232749	0.283955	0.261434	0.406556	0.391883	0.453234	0.265106	0.396378	0.441126	0.300313	0.36262	0.232369	0.214328	0.265354	0.189495	0.182119	0.211026	0.249511	0.227205	0.23961	0.229714	0.228082	0.184607	0.196032	0.202551	0.192112	0.219019	0.308203	0.237275	0.197126	0.288596	0.233247	0.219702	0.204857	0.21763	0.354207	0.196515	0.20133	0.196869	0.226325	0.185239
2.56293	0.238996	0.199491	0.377365	0.375994	0.354296	0.44185	0.503319	0.349516	0.206848	0.311537	0.231673	0.413269	0.383778	0.425682	0.257373	0.378773	0.43493	0.312471	0.359038	0.211998	0.214602	0.280161	0.19559	0.199927	0.197285	0.233876	0.25443	0.237377	0.21992	0.220329	0.175216	0.201427	0.215728	0.203525	0.221	0.307864	0.239791	0.193928	0.295217	0.225945	0.210532	0.202111	0.219833	0.363944	0.193902	0.208446	0.192078	0.231814	0.187831
2.59623	0.240678	0.193869	0.406383	0.399056	0.334623	0.441659	0.480953	0.36643	0.21265	0.319601	0.23354	0.416371	0.415291	0.429585	0.267226	0.350954	0.402246	0.303889	0.341846	0.225545	0.211643	0.278507	0.184561	0.203913	0.212088	0.231613	0.228807	0.24673	0.218767	0.223607	0.183755	0.218764	0.227103	0.211507	0.221211	0.331428	0.228624	0.200281	0.260497	0.227347	0.217806	0.211187	0.212484	0.386226	0.193711	0.199856	0.196023	0.22826	0.182565
2.6296	0.220577	0.192397	0.385942	0.373947	0.332754	0.422149	0.404432	0.355413	0.231463	0.313988	0.249357	0.413416	0.39127	0.3971	0.267107	0.358134	0.448833	0.309712	0.341351	0.229274	0.207184	0.27269	0.194919	0.172655	0.205863	0.239281	0.201043	0.248544	0.226962	0.223691	0.174393	0.211874	0.194477	0.183465	0.21151	0.326877	0.238735	0.184204	0.2669	0.233546	0.216385	0.202023	0.217879	0.404409	0.191621	0.211663	0.19535	0.23205	0.185316
2.66295	0.228595	0.189332	0.385538	0.357175	0.322942	0.373931	0.440439	0.338311	0.213521	0.323221	0.248954	0.40923	0.422424	0.41036	0.267332	0.35032	0.390521	0.319472	0.342327	0.216421	0.216862	0.262591	0.172822	0.187063	0.20339	0.234582	0.259084	0.238119	0.228409	0.227323	0.187004	0.208748	0.234014	0.212261	0.228651	0.33902	0.226139	0.185774	0.256759	0.226103	0.219152	0.201059	0.205342	0.413012	0.190882	0.189234	0.19465	0.216378	0.185204
2.69623	0.227871	0.194906	0.403958	0.377252	0.321021	0.379367	0.457603	0.344014	0.238324	0.333621	0.217615	0.404784	0.390628	0.382277	0.288163	0.359493	0.361338	0.287394	0.309614	0.221905	0.210842	0.266112	0.174459	0.188347	0.20479	0.23436	0.219137	0.236831	0.214789	0.217846	0.179017	0.222099	0.21005	0.197979	0.217472	0.372078	0.217294	0.184591	0.259137	0.226274	0.21671	0.196142	0.210825	0.409147	0.202303	0.1959	0.195427	0.225581	0.185165
2.7296	0.214176	0.187888	0.421901	0.341959	0.31132	0.388816	0.438217	0.31188	0.217409	0.339659	0.233783	0.414236	0.422351	0.395792	0.294857	0.355875	0.317957	0.292699	0.310514	0.213475	0.214847	0.253156	0.186168	0.184635	0.206598	0.232085	0.261249	0.238485	0.210048	0.216847	0.17405	0.200531	0.222102	0.192045	0.21123	0.361913	0.219439	0.191011	0.244037	0.227058	0.211478	0.200614	0.202538	0.409442	0.185171	0.195233	0.191802	0.215959	0.191262
2.76293	0.225464	0.197084	0.410963	0.332038	0.309442	0.367136	0.437829	0.288552	0.235058	0.318855	0.222033	0.411847	0.413055	0.380346	0.284989	0.343713	0.355189	0.285581	0.309888	0.197535	0.207672	0.242044	0.183801	0.184537	0.19538	0.226238	0.227411	0.239728	0.219824	0.211974	0.166061	0.188705	0.233919	0.199672	0.206354	0.346107	0.225551	0.186064	0.252168	0.226238	0.214352	0.194749	0.207771	0.415386	0.186979	0.198622	0.189651	0.214446	0.183885
2.79628	0.223071	0.185924	0.408685	0.357892	0.284825	0.363947	0.420788	0.30006	0.223476	0.327885	0.23773	0.41443	0.404197	0.382453	0.294831	0.36419	0.380678	0.3082	0.307191	0.209298	0.208299	0.257095	0.175683	0.177631	0.196195	0.225763	0.218704	0.24614	0.241428	0.224128	0.175506	0.201619	0.195696	0.195099	0.207591	0.348374	0.221385	0.193716	0.263946	0.224997	0.216188	0.202225	0.207305	0.41253	0.193422	0.210784	0.192978	0.212137	0.188008
2.82962	0.217084	0.187004	0.401819	0.337811	0.296692	0.346726	0.411764	0.308417	0.196815	0.323502	0.228739	0.400849	0.376686	0.377024	0.262684	0.334599	0.347273	0.275954	0.297751	0.221691	0.207571	0.261687	0.17931	0.183264	0.202361	0.227561	0.265417	0.236401	0.213204	0.209957	0.168181	0.185291	0.18721	0.210744	0.214917	0.376504	0.220677	0.191207	0.258139	0.218656	0.216748	0.194369	0.203689	0.417845	0.186536	0.203598	0.193256	0.217373	0.174324
2.86295	0.224127	0.189923	0.408846	0.323174	0.293264	0.350003	0.404814	0.295445	0.223751	0.319956	0.231191	0.406048	0.406932	0.355361	0.296115	0.313757	0.347951	0.291412	0.296359	0.234944	0.206841	0.249151	0.190491	0.180735	0.198636	0.226438	0.219588	0.235542	0.23431	0.215136	0.172063	0.202661	0.204515	0.206567	0.201901	0.361712	0.220543	0.200319	0.254168	0.22096	0.204028	0.197086	0.199031	0.400866	0.194449	0.198067	0.192319	0.22752	0.182052
2.89628	0.217307	0.194191	0.417264	0.360544	0.275939	0.335338	0.388827	0.25614	0.213393	0.302624	0.220521	0.40327	0.432252	0.339831	0.310622	0.330235	0.311923	0.285637	0.298117	0.198341	0.205754	0.260054	0.181798	0.19204	0.19586	0.22141	0.259514	0.227185	0.204005	0.219179	0.177141	0.190203	0.215806	0.205031	0.208951	0.354084	0.212537	0.18938	0.233344	0.218815	0.210949	0.203255	0.201632	0.410183	0.18671	0.201246	0.190528	0.219553	0.183585
2.92962	0.212576	0.187046	0.435164	0.319071	0.292447	0.324302	0.410513	0.268806	0.213496	0.3312	0.205779	0.3876	0.427685	0.340784	0.3146	0.342924	0.346756	0.262737	0.295224	0.2198	0.20678	0.269946	0.184551	0.186566	0.198323	0.221966	0.198756	0.227864	0.200384	0.217333	0.173351	0.194666	0.197723	0.198364	0.202158	0.361341	0.219673	0.18775	0.225787	0.230233	0.213058	0.191696	0.20242	0.412205	0.19059	0.185595	0.185417	0.211384	0.179843
2.96295	0.223251	0.185111	0.434939	0.322999	0.287921	0.330937	0.354825	0.269134	0.223177	0.327954	0.218579	0.373163	0.418744	0.330572	0.298298	0.318881	0.298587	0.270233	0.283444	0.215997	0.201487	0.247944	0.178722	0.176992	0.193336	0.21939	0.223993	0.235248	0.203886	0.214585	0.183673	0.203518	0.1632	0.194432	0.210426	0.369682	0.224344	0.189377	0.228242	0.227969	0.208482	0.201809	0.206323	0.394191	0.188397	0.193677	0.192944	0.195542	0.181952
2.9963	0.218751	0.187938	0.441191	0.326155	0.271224	0.282506	0.377822	0.279297	0.234616	0.285592	0.214471	0.370759	0.400859	0.32928	0.31705	0.348742	0.32622	0.263367	0.274028	0.196863	0.19932	0.245938	0.184312	0.190701	0.198174	0.21469	0.216164	0.233653	0.213443	0.211804	0.168962	0.190591	0.170711	0.188914	0.211334	0.391877	0.225095	0.190586	0.22395	0.231411	0.201023	0.19808	0.204652	0.402864	0.187174	0.19753	0.185629	0.207262	0.174442
3.02958	0.208905	0.186744	0.444271	0.335876	0.260155	0.298597	0.385318	0.268345	0.207362	0.307701	0.214958	0.362613	0.396251	0.317988	0.304084	0.316702	0.299806	0.269047	0.272087	0.192608	0.206577	0.258411	0.186124	0.178197	0.195699	0.222243	0.213755	0.223275	0.204172	0.212233	0.17339	0.199959	0.177651	0.188932	0.20048	0.382952	0.214187	0.202611	0.23429	0.225629	0.205581	0.196568	0.20881	0.381705	0.190519	0.184312	0.195683	0.228947	0.185792
3.06292	0.222062	0.182196	0.438466	0.324886	0.261458	0.283469	0.363261	0.255961	0.217955	0.320864	0.203601	0.353997	0.399561	0.30058	0.289827	0.313381	0.26269	0.278793	0.262901	0.213534	0.196708	0.276308	0.194779	0.187221	0.192922	0.220691	0.222864	0.23467	0.204348	0.213183	0.170796	0.186796	0.174505	0.210671	0.212931	0.362181	0.214488	0.19055	0.243789	0.214098	0.213776	0.195899	0.202122	0.371816	0.188747	0.196494	0.187846	0.215349	0.180313
3.0963	0.220749	0.176907	0.476778	0.301869	0.247392	0.291962	0.344749	0.250416	0.195231	0.315115	0.216061	0.352192	0.366231	0.311692	0.310915	0.333532	0.299143	0.26398	0.271645	0.196945	0.204553	0.242394	0.190862	0.170441	0.195442	0.21499	0.196548	0.227216	0.203614	0.208223	0.183044	0.18103	0.189636	0.195743	0.204161	0.380791	0.209139	0.185527	0.239635	0.221968	0.203076	0.194374	0.201251	0.370302	0.191289	0.18773	0.189314	0.209027	0.181268
3.1296	0.209409	0.185611	0.454179	0.286315	0.250856	0.268123	0.339772	0.228817	0.206289	0.299943	0.204349	0.340771	0.375294	0.297177	0.304563	0.318449	0.294194	0.26098	0.265004	0.195897	0.204923	0.258509	0.186385	0.18355	0.199992	0.223366	0.194508	0.220963	0.194929	0.214135	0.172019	0.18269	0.200005	0.186989	0.206894	0.394528	0.225277	0.191619	0.230454	0.209359	0.205807	0.196049	0.194514	0.356165	0.189609	0.19176	0.18936	0.203524	0.173702
3.16293	0.215684	0.180339	0.45083	0.280836	0.26753	0.281014	0.343578	0.250917	0.215446	0.320273	0.214132	0.340658	0.383618	0.304439	0.31153	0.30099	0.263205	0.255462	0.245886	0.229794	0.201141	0.259592	0.183407	0.163936	0.194603	0.223553	0.209822	0.228645	0.213998	0.217588	0.162421	0.199097	0.188496	0.216623	0.207902	0.383259	0.22385	0.179565	0.231779	0.222	0.20587	0.194804	0.208442	0.35141	0.187782	0.183727	0.189883	0.208471	0.181417
3.19628	0.219767	0.193199	0.472863	0.262101	0.235678	0.277209	0.327428	0.238173	0.185569	0.30303	0.196765	0.339568	0.362477	0.286923	0.288091	0.314232	0.307815	0.253339	0.242812	0.211894	0.201666	0.261702	0.182578	0.189283	0.194749	0.21194	0.234582	0.217519	0.189285	0.203675	0.167775	0.179681	0.184072	0.193082	0.201439	0.408475	0.211435	0.185114	0.241926	0.226025	0.204177	0.189288	0.196801	0.344442	0.181655	0.187548	0.193044	0.200712	0.172645
3.2296	0.209879	0.193182	0.471875	0.295606	0.248508	0.280848	0.358916	0.245756	0.209387	0.277674	0.198584	0.321602	0.344444	0.293933	0.304354	0.293206	0.265902	0.252039	0.265003	0.213363	0.210172	0.243309	0.18207	0.164057	0.189966	0.209597	0.237218	0.236901	0.199586	0.210794	0.170548	0.194929	0.219783	0.18206	0.203173	0.390073	0.21493	0.191967	0.223994	0.207775	0.215205	0.193522	0.199347	0.331547	0.190826	0.195338	0.185745	0.203581	0.174403
3.26292	0.210221	0.180055	0.487296	0.279008	0.235556	0.271913	0.34746	0.24844	0.19806	0.282148	0.196887	0.322353	0.362387	0.279251	0.303946	0.278246	0.282956	0.26415	0.24782	0.207694	0.208082	0.250931	0.184578	0.168998	0.196641	0.209604	0.193998	0.224873	0.206271	0.209475	0.168712	0.188993	0.189725	0.202467	0.211138	0.383876	0.212356	0.192475	0.240193	0.20891	0.209155	0.192883	0.191704	0.324966	0.184237	0.173753	0.189419	0.201118	0.175624
3.29628	0.20806	0.179446	0.469781	0.270941	0.229084	0.26558	0.338929	0.232247	0.196169	0.315369	0.194121	0.310716	0.338326	0.279437	0.304907	0.29109	0.251799	0.241692	0.243939	0.199648	0.205188	0.241399	0.184403	0.174165	0.189172	0.212231	0.233429	0.215349	0.20118	0.202763	0.170658	0.190413	0.179109	0.187178	0.195243	0.374597	0.215798	0.188315	0.233216	0.210687	0.203333	0.193484	0.202874	0.314782	0.187076	0.186617	0.184415	0.202221	0.173254
3.32958	0.214746	0.180099	0.470873	0.276636	0.24289	0.248252	0.34112	0.223862	0.197192	0.278122	0.204455	0.31345	0.32979	0.272822	0.292297	0.276364	0.259586	0.244003	0.246652	0.211749	0.201668	0.260123	0.183142	0.183177	0.196616	0.212386	0.216601	0.225388	0.201862	0.218158	0.174372	0.181946	0.204797	0.192212	0.195461	0.388923	0.214567	0.188515	0.225739	0.225242	0.207368	0.200953	0.192001	0.305725	0.188243	0.191349	0.185372	0.206971	0.171044
3.36295	0.209116	0.179675	0.476129	0.279751	0.228509	0.262801	0.33811	0.231001	0.248401	0.289651	0.199394	0.31053	0.322752	0.271381	0.288944	0.284962	0.26851	0.247496	0.231935	0.197557	0.209525	0.246851	0.174508	0.16641	0.194212	0.216311	0.192734	0.221889	0.199901	0.212588	0.162262	0.189448	0.185628	0.185897	0.198064	0.401529	0.220897	0.200786	0.253413	0.222755	0.202593	0.186128	0.199213	0.308742	0.18054	0.182761	0.185087	0.195298	0.18015
3.39627	0.210883	0.181383	0.463459	0.263053	0.247299	0.251083	0.320478	0.207008	0.198087	0.288233	0.192158	0.297239	0.326516	0.27103	0.297884	0.290471	0.259066	0.247651	0.236252	0.201314	0.203404	0.248756	0.174558	0.178875	0.191519	0.206693	0.188727	0.217328	0.193678	0.205411	0.164458	0.193926	0.200506	0.197542	0.198079	0.41723	0.216527	0.174837	0.232012	0.213445	0.205831	0.187124	0.197133	0.292639	0.176634	0.190432	0.184385	0.18593	0.176126
3.42957	0.210792	0.170885	0.45727	0.260291	0.223782	0.249174	0.306162	0.212307	0.196502	0.281801	0.189469	0.304312	0.333138	0.264443	0.317666	0.267264	0.242962	0.229326	0.239508	0.213318	0.192281	0.241462	0.18196	0.175821	0.192495	0.208295	0.219881	0.217941	0.197776	0.211685	0.176458	0.192602	0.174189	0.195431	0.199675	0.426966	0.213615	0.179835	0.232052	0.218232	0.202402	0.195589	0.19741	0.284455	0.184839	0.189355	0.184013	0.211723	0.173639
3.46297	0.210917	0.175599	0.46539	0.2702	0.2362	0.233674	0.315698	0.211195	0.215869	0.302651	0.186967	0.294375	0.326449	0.255811	0.309409	0.269703	0.247986	0.240048	0.247347	0.194445	0.201641	0.257162	0.178456	0.184779	0.18993	0.218055	0.216408	0.221741	0.197299	0.209048	0.175504	0.189447	0.191392	0.195309	0.207364	0.401571	0.217268	0.178316	0.216009	0.219918	0.207213	0.197855	0.196377	0.286749	0.186188	0.185422	0.193369	0.195442	0.173463
3.4963	0.203094	0.17729	0.459477	0.256743	0.226485	0.243111	0.306764	0.211837	0.207732	0.288019	0.207708	0.291227	0.326565	0.254817	0.318141	0.258653	0.230932	0.225748	0.224454	0.206079	0.199666	0.257848	0.179394	0.180259	0.188554	0.203559	0.202119	0.216148	0.198968	0.208725	0.172306	0.185029	0.195951	0.187737	0.193847	0.341885	0.218591	0.17799	0.236218	0.2129	0.203504	0.194521	0.196646	0.278215	0.181892	0.194603	0.178459	0.199975	0.173141
3.5296	0.211617	0.184246	0.490827	0.260089	0.230171	0.234725	0.311377	0.211495	0.195631	0.283577	0.196845	0.286361	0.289941	0.253745	0.30681	0.265169	0.211805	0.224385	0.224317	0.205872	0.19151	0.24724	0.183717	0.188226	0.19426	0.206551	0.193419	0.227079	0.185303	0.200701	0.170459	0.184564	0.182281	0.1869	0.192707	0.376365	0.212296	0.183393	0.221479	0.211357	0.205521	0.198658	0.195922	0.279552	0.185357	0.179721	0.192151	0.201833	0.172059
3.56293	0.206682	0.188098	0.481673	0.238329	0.218977	0.237792	0.305042	0.214389	0.206971	0.295912	0.185996	0.283882	0.286385	0.252185	0.316107	0.25967	0.215719	0.231226	0.217607	0.203599	0.203897	0.24624	0.178316	0.163595	0.183575	0.206486	0.197988	0.216746	0.19886	0.205492	0.168516	0.174109	0.196045	0.199055	0.197269	0.382057	0.21189	0.178649	0.228809	0.214086	0.206587	0.188089	0.203157	0.265416	0.184439	0.19117	0.176796	0.192392	0.169828
3.59628	0.206471	0.172973	0.458454	0.2517	0.221735	0.250444	0.318727	0.196186	0.20434	0.270384	0.187809	0.286017	0.289155	0.246565	0.296566	0.241878	0.246108	0.224082	0.205497	0.193861	0.19661	0.252411	0.177781	0.174817	0.195472	0.198152	0.232238	0.224296	0.185736	0.202585	0.169991	0.175449	0.172365	0.205023	0.191667	0.336332	0.217723	0.178392	0.228372	0.209313	0.208976	0.190181	0.193136	0.261027	0.175256	0.187754	0.184539	0.204763	0.16663
3.62962	0.212955	0.171588	0.453209	0.246725	0.199009	0.235128	0.282919	0.216378	0.21287	0.283088	0.208449	0.283925	0.294459	0.245914	0.307225	0.272447	0.226201	0.226541	0.221156	0.190736	0.196626	0.247572	0.184135	0.17736	0.193434	0.211879	0.20528	0.216799	0.192932	0.198891	0.169037	0.190563	0.205192	0.219683	0.199219	0.369563	0.210872	0.17621	0.229518	0.223894	0.21398	0.19428	0.195986	0.264507	0.184667	0.195127	0.17669	0.201642	0.174711
3.66292	0.213909	0.174725	0.435147	0.246854	0.219584	0.243262	0.28181	0.212194	0.209666	0.255445	0.187026	0.267344	0.280316	0.238722	0.298329	0.258599	0.209757	0.22336	0.215309	0.188628	0.200266	0.252517	0.185504	0.179787	0.194578	0.206712	0.236042	0.21627	0.184443	0.202664	0.169463	0.177921	0.169805	0.185928	0.199577	0.363017	0.215803	0.176944	0.229378	0.219879	0.207652	0.187298	0.200862	0.256851	0.185656	0.187931	0.177388	0.203464	0.171637
3.69628	0.204663	0.182733	0.459796	0.236626	0.220637	0.237176	0.269457	0.204738	0.213062	0.28835	0.201531	0.271247	0.285702	0.246667	0.299027	0.253472	0.20053	0.218215	0.221391	0.185032	0.202773	0.255154	0.172728	0.18055	0.192509	0.205684	0.232213	0.223897	0.203789	0.205939	0.175286	0.183859	0.161383	0.181236	0.199434	0.367815	0.213802	0.175654	0.224479	0.208873	0.204669	0.190687	0.197983	0.253712	0.17354	0.185945	0.187256	0.195632	0.171591
3.7296	0.208056	0.177306	0.41792	0.226197	0.20161	0.240546	0.296746	0.193805	0.213434	0.262518	0.187682	0.25722	0.257233	0.241679	0.30448	0.236972	0.169725	0.23096	0.213448	0.191454	0.191513	0.252603	0.179411	0.171454	0.192811	0.191593	0.190194	0.213847	0.205576	0.20652	0.172845	0.17989	0.183002	0.186817	0.19287	0.369717	0.217855	0.173433	0.23269	0.208792	0.202357	0.193613	0.190806	0.248346	0.180911	0.189493	0.185702	0.194425	0.167332
3.76295	0.207184	0.173726	0.422408	0.25728	0.210992	0.229631	0.27929	0.207073	0.215598	0.281527	0.193354	0.258411	0.277112	0.22553	0.30574	0.244455	0.217878	0.198348	0.223887	0.187464	0.199191	0.254049	0.178239	0.169783	0.192596	0.200081	0.200705	0.220778	0.203574	0.198914	0.176228	0.179306	0.210822	0.198255	0.198948	0.370879	0.220014	0.180243	0.21493	0.217142	0.198699	0.188303	0.196851	0.24901	0.180257	0.188937	0.177111	0.191964	0.174407
3.79628	0.210068	0.175313	0.422067	0.230422	0.209911	0.227632	0.260346	0.213027	0.219506	0.246767	0.182647	0.259132	0.256208	0.234661	0.299842	0.237709	0.222352	0.22337	0.219296	0.182268	0.20107	0.261041	0.167299	0.170494	0.193673	0.20376	0.216914	0.214912	0.199733	0.198599	0.164645	0.1884	0.180937	0.190728	0.195252	0.344195	0.218644	0.182613	0.212993	0.205862	0.20221	0.185489	0.194385	0.244743	0.183058	0.190556	0.178079	0.185093	0.174934
3.82962	0.207056	0.17	0.399623	0.239473	0.206374	0.221893	0.243393	0.212086	0.214075	0.255162	0.188067	0.253591	0.248572	0.223588	0.298432	0.228738	0.201141	0.215397	0.206297	0.200249	0.196443	0.246693	0.186841	0.169987	0.191944	0.207007	0.189613	0.222162	0.200729	0.201552	0.170091	0.176211	0.175456	0.184343	0.194385	0.340939	0.218804	0.174455	0.224779	0.210829	0.202178	0.185434	0.193593	0.242658	0.183574	0.18546	0.178867	0.184483	0.166866
3.86293	0.208007	0.176014	0.429904	0.22324	0.20753	0.226993	0.256503	0.184051	0.221738	0.246807	0.185155	0.247718	0.25661	0.216858	0.29393	0.234302	0.1932	0.211694	0.207842	0.185442	0.196172	0.239342	0.175181	0.172807	0.199587	0.20408	0.189385	0.215013	0.193341	0.201137	0.172315	0.181281	0.206826	0.202138	0.201793	0.326775	0.213356	0.187619	0.223261	0.200159	0.198736	0.197023	0.197126	0.237416	0.178039	0.193787	0.178673	0.199506	0.171474
3.89627	0.206096	0.176021	0.411081	0.225385	0.213184	0.215985	0.260558	0.197101	0.234879	0.275339	0.208407	0.235147	0.24742	0.217405	0.294099	0.23841	0.186888	0.216549	0.210926	0.169435	0.204159	0.267936	0.184035	0.170501	0.1993	0.203201	0.19208	0.216898	0.1921	0.199359	0.17995	0.190993	0.198933	0.193858	0.191937	0.339645	0.212124	0.182827	0.221653	0.215136	0.202206	0.199253	0.193184	0.239654	0.181469	0.18206	0.174798	0.193594	0.1766
3.92962	0.205779	0.177172	0.42334	0.223139	0.202458	0.226319	0.248114	0.200659	0.216536	0.259318	0.192344	0.237889	0.248717	0.217924	0.294119	0.220713	0.19437	0.210795	0.214478	0.205704	0.200545	0.258519	0.169012	0.165526	0.19221	0.194775	0.197953	0.214757	0.18485	0.197687	0.169426	0.169322	0.183546	0.184426	0.187822	0.29405	0.206609	0.181195	0.220721	0.215103	0.197209	0.176461	0.190465	0.2347	0.176052	0.195051	0.180768	0.191346	0.170999
3.96293	0.211224	0.178764	0.405356	0.229022	0.205627	0.223431	0.263686	0.202518	0.195337	0.277833	0.185198	0.240424	0.235692	0.218607	0.310919	0.226138	0.187468	0.206632	0.210283	0.191175	0.204533	0.249688	0.182453	0.176363	0.195998	0.204604	0.225147	0.210532	0.188719	0.200768	0.162666	0.17571	0.19023	0.203056	0.193042	0.31864	0.212638	0.167296	0.232151	0.221143	0.199433	0.199759	0.205279	0.232273	0.180533	0.187891	0.181563	0.186759	0.173153
3.99627	0.207804	0.17831	0.401597	0.214302	0.211184	0.219179	0.259578	0.200736	0.206027	0.261861	0.18092	0.23863	0.225407	0.214204	0.300662	0.22619	0.182129	0.207244	0.202639	0.186553	0.207503	0.256238	0.191124	0.172194	0.185226	0.197832	0.207305	0.217567	0.192914	0.200563	0.160383	0.189179	0.191079	0.190938	0.186962	0.320374	0.21672	0.180567	0.225438	0.210053	0.201181	0.191782	0.189095	0.22492	0.180836	0.189498	0.177776	0.184438	0.168537
4.02958	0.203018	0.180991	0.371337	0.227491	0.213094	0.214036	0.246928	0.192926	0.211263	0.256891	0.185128	0.232917	0.231241	0.21344	0.278866	0.21669	0.165249	0.213817	0.191523	0.173944	0.20251	0.258494	0.173477	0.168569	0.193003	0.194206	0.188672	0.220535	0.182012	0.192406	0.180324	0.17648	0.195367	0.198125	0.191976	0.314898	0.208009	0.190732	0.212538	0.219286	0.199489	0.187657	0.198209	0.230929	0.179024	0.187294	0.17957	0.188769	0.164183
4.06297	0.203912	0.176512	0.383581	0.220123	0.211087	0.223871	0.236349	0.21435	0.190027	0.252927	0.177047	0.230661	0.21565	0.205116	0.296975	0.224291	0.175794	0.209435	0.200424	0.189077	0.193215	0.258408	0.175185	0.174135	0.194753	0.203371	0.192938	0.221191	0.186738	0.203603	0.174212	0.175289	0.18162	0.189464	0.190286	0.289163	0.215592	0.173663	0.238927	0.218806	0.200547	0.190048	0.191474	0.2276	0.176906	0.190124	0.172011	0.182728	0.169238
4.09628	0.20003	0.172636	0.372671	0.215981	0.204212	0.209679	0.243279	0.203176	0.204025	0.268992	0.185527	0.225269	0.222644	0.20675	0.282323	0.202939	0.18819	0.200577	0.204476	0.187485	0.198168	0.256492	0.176486	0.177509	0.190531	0.201943	0.18671	0.220507	0.18884	0.19185	0.166184	0.17269	0.212452	0.180714	0.187674	0.296683	0.208458	0.174491	0.221174	0.219714	0.196087	0.189706	0.187946	0.222319	0.18426	0.191493	0.178702	0.194642	0.169282
4.1296	0.204673	0.178864	0.386867	0.213162	0.19058	0.211244	0.238295	0.209058	0.207935	0.247937	0.191702	0.227172	0.202159	0.199872	0.295652	0.21855	0.183618	0.197063	0.198643	0.176109	0.192299	0.251549	0.177402	0.172391	0.196429	0.203182	0.189666	0.217986	0.186072	0.196008	0.167088	0.170828	0.158025	0.200659	0.196762	0.296141	0.218735	0.190715	0.19975	0.211829	0.204856	0.194139	0.192579	0.219427	0.17852	0.190163	0.174164	0.188144	0.171864
4.16295	0.210471	0.178637	0.372095	0.227931	0.205818	0.216831	0.248687	0.215868	0.212953	0.254324	0.189101	0.218788	0.210033	0.205759	0.307983	0.225354	0.191078	0.200755	0.198335	0.187974	0.193051	0.25033	0.190215	0.1727	0.189542	0.200921	0.199598	0.215369	0.196522	0.197351	0.175411	0.177278	0.16488	0.177699	0.192034	0.285007	0.225395	0.178052	0.236051	0.210472	0.196606	0.190093	0.186977	0.22664	0.192971	0.187073	0.177298	0.198226	0.169962
4.19628	0.198648	0.174644	0.352854	0.20512	0.209383	0.218539	0.252274	0.189813	0.218229	0.228393	0.186704	0.214916	0.205085	0.196687	0.288481	0.206958	0.148508	0.205358	0.190617	0.184626	0.19762	0.252879	0.171105	0.162166	0.194777	0.190954	0.20942	0.216227	0.190884	0.199068	0.172533	0.177469	0.1635	0.193286	0.190165	0.273303	0.214236	0.184544	0.22762	0.207412	0.197341	0.1902	0.189372	0.217612	0.183965	0.181442	0.183844	0.203956	0.175103
4.2296	0.204077	0.179098	0.349946	0.21563	0.204663	0.211703	0.221956	0.195858	0.212245	0.263498	0.195476	0.210313	0.223724	0.200487	0.30512	0.211217	0.156158	0.196692	0.198148	0.19597	0.191265	0.23406	0.171181	0.181281	0.198718	0.200297	0.187454	0.213702	0.199272	0.198437	0.165498	0.190839	0.205555	0.1831	0.188274	0.305055	0.217444	0.181441	0.225746	0.218198	0.197473	0.183755	0.195827	0.216073	0.177339	0.177502	0.172007	0.181568	0.16569
4.26297	0.208087	0.173889	0.346438	0.212913	0.215146	0.211241	0.209547	0.214454	0.213746	0.241987	0.176613	0.210902	0.197816	0.199949	0.286137	0.217846	0.171095	0.198383	0.197121	0.184217	0.198139	0.258882	0.177485	0.157521	0.192743	0.198513	0.181762	0.214951	0.190539	0.199987	0.168818	0.182363	0.17435	0.208407	0.186792	0.295835	0.219365	0.184426	0.221097	0.209833	0.198587	0.187615	0.184173	0.223523	0.182114	0.171566	0.176052	0.182339	0.163019
4.29628	0.20204	0.176681	0.342185	0.220339	0.205555	0.211684	0.227883	0.195223	0.189239	0.23567	0.204899	0.20852	0.203707	0.197214	0.311489	0.214206	0.155312	0.195715	0.196553	0.185678	0.195105	0.2524	0.173941	0.17599	0.200468	0.190924	0.217518	0.202931	0.18994	0.189917	0.16672	0.183019	0.195859	0.186766	0.191066	0.269612	0.211378	0.175802	0.223529	0.214728	0.18657	0.187406	0.185245	0.212471	0.177937	0.190918	0.183465	0.188201	0.166115
4.32957	0.202667	0.173285	0.349376	0.229297	0.204511	0.221811	0.237386	0.203425	0.198061	0.234566	0.187581	0.208674	0.203168	0.191699	0.284008	0.217324	0.149314	0.200257	0.1954	0.186057	0.203966	0.264188	0.185921	0.159704	0.189641	0.191518	0.196964	0.209169	0.179793	0.195317	0.171055	0.191192	0.179354	0.188849	0.188488	0.267236	0.219298	0.179191	0.226434	0.214174	0.198126	0.190582	0.181378	0.210111	0.174902	0.183797	0.183486	0.183202	0.173927
4.36295	0.20352	0.164406	0.323342	0.21691	0.19286	0.213685	0.210234	0.190522	0.193556	0.262475	0.167857	0.207625	0.214738	0.194715	0.290939	0.214858	0.157475	0.193138	0.1912	0.182857	0.19762	0.251229	0.17608	0.166956	0.19583	0.200339	0.184215	0.218633	0.194576	0.196056	0.172114	0.182072	0.181123	0.193897	0.192797	0.256751	0.207917	0.18433	0.231425	0.198479	0.196158	0.190738	0.193429	0.212363	0.178241	0.175384	0.174969	0.188281	0.165557
4.39627	0.19851	0.175326	0.330635	0.194409	0.220638	0.207629	0.228724	0.197896	0.20536	0.248643	0.187542	0.205802	0.199894	0.194744	0.28353	0.201586	0.173734	0.190662	0.192323	0.193528	0.19815	0.259833	0.172786	0.161361	0.192049	0.200658	0.172628	0.210739	0.190452	0.192594	0.17074	0.176934	0.186009	0.16973	0.182891	0.251009	0.218098	0.180179	0.222614	0.205825	0.198263	0.196391	0.196832	0.206666	0.176263	0.188442	0.178089	0.18468	0.163277
4.42957	0.19497	0.166565	0.328751	0.201816	0.199555	0.209763	0.222492	0.192602	0.194222	0.225805	0.177121	0.21013	0.206243	0.180399	0.284443	0.201227	0.156609	0.196442	0.201622	0.178895	0.19037	0.258127	0.171988	0.181902	0.189525	0.19594	0.183403	0.214001	0.192581	0.194198	0.167979	0.18326	0.197158	0.187152	0.187989	0.281853	0.205932	0.186601	0.211099	0.205796	0.193002	0.184551	0.188024	0.206581	0.17552	0.179915	0.176784	0.189887	0.166731
4.46293	0.208196	0.176172	0.300674	0.206511	0.205765	0.198487	0.233825	0.19471	0.19678	0.244632	0.168995	0.203362	0.200226	0.187442	0.294751	0.20079	0.160607	0.186993	0.194571	0.179514	0.197315	0.250675	0.176435	0.170725	0.189111	0.190885	0.189173	0.212575	0.18874	0.194916	0.168902	0.169075	0.187872	0.168235	0.182415	0.254612	0.208892	0.189031	0.227535	0.188253	0.194961	0.187627	0.18919	0.208004	0.176586	0.18285	0.178928	0.181229	0.164088
4.49627	0.200991	0.17289	0.303007	0.22671	0.198915	0.19519	0.216658	0.194404	0.18568	0.239954	0.174977	0.199438	0.188255	0.183851	0.279515	0.187852	0.15765	0.192128	0.178202	0.185467	0.188151	0.244825	0.17689	0.163202	0.193258	0.190683	0.189772	0.204543	0.186011	0.192242	0.156881	0.162431	0.176102	0.193442	0.183008	0.249137	0.214242	0.178591	0.220256	0.196912	0.200098	0.184611	0.185453	0.206368	0.182728	0.172091	0.177876	0.179161	0.169638
4.5296	0.198311	0.167064	0.301916	0.212368	0.208711	0.204202	0.218839	0.188581	0.217316	0.233092	0.169215	0.201462	0.18355	0.187295	0.282553	0.18735	0.157597	0.193172	0.1945	0.187033	0.189638	0.253815	0.180323	0.168651	0.193947	0.19606	0.193358	0.218628	0.192779	0.193154	0.162221	0.178187	0.184139	0.163877	0.185735	0.247241	0.220325	0.176321	0.218467	0.212532	0.190747	0.184049	0.190429	0.209911	0.168712	0.185215	0.172968	0.188876	0.166938
4.56295	0.201615	0.165653	0.287431	0.185687	0.210087	0.205606	0.204752	0.182801	0.19986	0.22264	0.174607	0.202862	0.187633	0.183879	0.274154	0.185583	0.172948	0.201282	0.199578	0.181201	0.192937	0.245763	0.173959	0.173655	0.189314	0.192559	0.194197	0.209916	0.184239	0.190678	0.170806	0.17429	0.159316	0.173823	0.185906	0.251565	0.218049	0.178952	0.212653	0.214486	0.196589	0.183469	0.192189	0.204267	0.181191	0.177114	0.173077	0.190281	0.164829
4.59625	0.204937	0.173441	0.290501	0.199921	0.200982	0.205152	0.212297	0.201148	0.205334	0.220986	0.166562	0.195761	0.184195	0.178548	0.259737	0.192358	0.152293	0.189525	0.1849	0.180786	0.188512	0.267208	0.167286	0.173311	0.197423	0.192594	0.208376	0.209139	0.188889	0.188218	0.175252	0.183246	0.188395	0.207953	0.183766	0.252519	0.211402	0.176884	0.202995	0.203623	0.196046	0.185627	0.18958	0.201114	0.179358	0.179714	0.175052	0.188683	0.172163
4.6296	0.19678	0.177557	0.300797	0.19928	0.202753	0.204408	0.229756	0.193432	0.220503	0.239573	0.17985	0.201314	0.191801	0.184082	0.269255	0.202122	0.192609	0.185339	0.193051	0.183052	0.181065	0.247671	0.17299	0.179921	0.184273	0.192116	0.179357	0.19633	0.185019	0.201035	0.170219	0.182225	0.183299	0.185801	0.182503	0.265685	0.208672	0.166991	0.229312	0.208994	0.191671	0.185738	0.192698	0.204376	0.174514	0.183838	0.175602	0.176236	0.166026
4.66293	0.197768	0.175366	0.287453	0.214187	0.205872	0.211217	0.216811	0.192873	0.197453	0.229577	0.17053	0.194269	0.197928	0.190237	0.270936	0.183952	0.174081	0.185476	0.192043	0.180034	0.19491	0.245364	0.175532	0.163139	0.187187	0.191138	0.199919	0.210424	0.194406	0.194696	0.162897	0.179736	0.193887	0.184463	0.183603	0.250575	0.208158	0.167461	0.21846	0.201334	0.191178	0.19247	0.195817	0.201952	0.187456	0.185993	0.174914	0.187146	0.164475
4.69627	0.197534	0.17681	0.275229	0.209295	0.210595	0.194926	0.204989	0.181523	0.209153	0.231789	0.157426	0.191147	0.169869	0.178117	0.250682	0.195796	0.154656	0.192624	0.184648	0.178146	0.189793	0.246902	0.18105	0.168512	0.183401	0.18709	0.199844	0.211925	0.190769	0.195188	0.168249	0.174262	0.173468	0.188372	0.183016	0.241755	0.209416	0.168203	0.23399	0.217732	0.190072	0.190552	0.199021	0.205178	0.175157	0.177421	0.178758	0.187479	0.163776
4.72962	0.206978	0.173584	0.284507	0.194695	0.200698	0.205172	0.236474	0.193867	0.200704	0.225124	0.164797	0.20354	0.194178	0.185924	0.268672	0.203306	0.159204	0.184868	0.188593	0.178752	0.19606	0.248894	0.182106	0.168546	0.193924	0.196744	0.229596	0.210148	0.191841	0.193606	0.165316	0.174928	0.198082	0.18677	0.178872	0.24692	0.207281	0.183247	0.220937	0.208493	0.196129	0.19338	0.193828	0.206567	0.180067	0.202126	0.175969	0.185636	0.166333
4.76297	0.195436	0.179272	0.272492	0.21668	0.193705	0.204321	0.200869	0.193888	0.197153	0.220502	0.170906	0.1979	0.190661	0.185077	0.282313	0.19624	0.16896	0.177256	0.194582	0.170419	0.193288	0.23952	0.163062	0.175914	0.187748	0.197434	0.214046	0.21271	0.178824	0.190501	0.165863	0.158034	0.207501	0.185476	0.183375	0.258997	0.2151	0.171509	0.2279	0.202102	0.193028	0.184928	0.17379	0.203247	0.178932	0.173114	0.176927	0.176573	0.171525
4.79627	0.201385	0.169356	0.26567	0.206907	0.207551	0.202183	0.213699	0.171787	0.207232	0.230802	0.169167	0.196449	0.196074	0.179396	0.261728	0.187044	0.156833	0.183924	0.181946	0.192883	0.190431	0.252591	0.176643	0.154029	0.187248	0.189655	0.180383	0.209897	0.182894	0.188666	0.163434	0.166216	0.171643	0.17377	0.183563	0.253825	0.21207	0.17763	0.213743	0.209846	0.195111	0.187403	0.18094	0.205531	0.179468	0.192222	0.179378	0.18424	0.161844
4.82962	0.196486	0.16739	0.260503	0.203326	0.202441	0.203888	0.203494	0.192539	0.199857	0.233699	0.174317	0.198296	0.200955	0.189235	0.280963	0.200804	0.142685	0.190817	0.184079	0.188497	0.184362	0.261347	0.17771	0.175889	0.193007	0.193374	0.172582	0.210592	0.184459	0.188912	0.166389	0.180585	0.185634	0.183318	0.186968	0.247827	0.209034	0.172486	0.220019	0.209143	0.192617	0.192923	0.182841	0.202628	0.177625	0.1837	0.174997	0.172689	0.163003
4.86293	0.202919	0.16921	0.259592	0.199915	0.198356	0.206626	0.199944	0.198187	0.208062	0.222964	0.168524	0.188595	0.195397	0.187656	0.277961	0.184616	0.152758	0.182119	0.185158	0.175996	0.194658	0.257761	0.178885	0.17579	0.204883	0.196224	0.207062	0.210328	0.191128	0.192829	0.164864	0.184443	0.207001	0.174085	0.184849	0.239985	0.226923	0.1917	0.21264	0.202728	0.198912	0.188664	0.183231	0.209727	0.178097	0.180975	0.173592	0.176517	0.165158
4.89625	0.196512	0.176747	0.266411	0.205197	0.200368	0.205608	0.217457	0.190306	0.210297	0.213179	0.173422	0.182935	0.191895	0.183044	0.272741	0.189726	0.148465	0.189908	0.19484	0.184004	0.192956	0.268913	0.171627	0.158927	0.183173	0.194089	0.222316	0.210485	0.18232	0.185218	0.165492	0.177899	0.174231	0.204956	0.187913	0.246849	0.207968	0.181526	0.201686	0.206861	0.19065	0.185529	0.189374	0.204917	0.18264	0.190249	0.176832	0.181942	0.165476
4.9296	0.199028	0.17639	0.259251	0.196935	0.194237	0.199174	0.214603	0.191024	0.195616	0.222787	0.172445	0.193354	0.181372	0.184595	0.26361	0.181154	0.163407	0.189604	0.196207	0.181315	0.192404	0.244829	0.166074	0.168242	0.197361	0.196517	0.204258	0.210717	0.190628	0.18847	0.162481	0.181641	0.175297	0.167024	0.17584	0.246651	0.206405	0.191414	0.240839	0.212989	0.18768	0.199249	0.191551	0.206439	0.177343	0.181741	0.173385	0.176376	0.166535
4.96295	0.202882	0.178519	0.254698	0.203878	0.198919	0.207526	0.193015	0.21286	0.199922	0.226504	0.181536	0.192063	0.185398	0.187115	0.265786	0.182091	0.151798	0.179853	0.183448	0.178749	0.19525	0.254748	0.169229	0.164164	0.190276	0.197873	0.181483	0.208299	0.182979	0.188876	0.163487	0.170372	0.164016	0.162604	0.180633	0.228053	0.21793	0.164006	0.202984	0.199394	0.193526	0.194582	0.181924	0.207635	0.175988	0.18688	0.17332	0.181049	0.168138
4.99627	0.198284	0.177078	0.252906	0.209842	0.200608	0.196928	0.207305	0.178495	0.192684	0.20455	0.181995	0.187909	0.181535	0.183452	0.26107	0.192301	0.154765	0.191472	0.192442	0.179783	0.195756	0.254167	0.181323	0.176899	0.181325	0.197156	0.183318	0.213985	0.185018	0.190268	0.170877	0.185244	0.186415	0.170183	0.188248	0.236747	0.217561	0.181741	0.221877	0.203155	0.18847	0.183397	0.18562	0.199062	0.174923	0.177649	0.170912	0.177251	0.1621
5.0296	0.198542	0.166965	0.24843	0.201526	0.191894	0.198315	0.19488	0.17531	0.198247	0.226554	0.170341	0.189137	0.197532	0.178146	0.268523	0.1926	0.164015	0.176535	0.185169	0.16236	0.188629	0.252069	0.16089	0.184689	0.197234	0.197862	0.176893	0.204978	0.1858	0.192516	0.161169	0.173486	0.203359	0.187236	0.181943	0.237231	0.219851	0.175336	0.208024	0.196242	0.193731	0.19011	0.187662	0.201648	0.176826	0.172471	0.170993	0.176154	0.16323
5.06293	0.192931	0.169367	0.254905	0.198958	0.204621	0.203454	0.186609	0.185695	0.206791	0.231602	0.175065	0.191555	0.187947	0.180152	0.254561	0.193756	0.14805	0.182947	0.179885	0.192054	0.189162	0.253768	0.180597	0.169738	0.191436	0.194778	0.195262	0.204949	0.181638	0.191738	0.16228	0.172531	0.178193	0.194297	0.182541	0.22844	0.220468	0.18559	0.22286	0.197091	0.191499	0.188055	0.193695	0.202469	0.175141	0.172187	0.173522	0.181748	0.165192
5.09628	0.194288	0.177817	0.242189	0.213939	0.196601	0.197173	0.218003	0.188377	0.196963	0.216251	0.176188	0.185266	0.193476	0.185865	0.265026	0.191587	0.167629	0.191656	0.192799	0.176607	0.191427	0.264355	0.175932	0.167348	0.191087	0.193658	0.187568	0.208375	0.187839	0.190513	0.167835	0.176224	0.176595	0.157771	0.184375	0.22451	0.221446	0.177693	0.223303	0.193581	0.187274	0.189266	0.190305	0.201199	0.175267	0.175044	0.171507	0.170954	0.164296
5.12958	0.196561	0.169111	0.241885	0.218234	0.200772	0.198844	0.196152	0.19705	0.189981	0.21499	0.178832	0.188164	0.194079	0.179324	0.27213	0.195615	0.161936	0.180265	0.180678	0.160144	0.191861	0.260086	0.185345	0.165785	0.190207	0.183528	0.194423	0.200362	0.183676	0.186155	0.168052	0.166771	0.188824	0.178111	0.183497	0.219793	0.217954	0.189379	0.210663	0.201159	0.185449	0.186992	0.182287	0.205794	0.17706	0.183611	0.173656	0.174026	0.169234
5.16295	0.195367	0.166159	0.234693	0.199098	0.199886	0.205752	0.19703	0.209075	0.21927	0.215412	0.169197	0.187814	0.192571	0.184478	0.273366	0.190131	0.158368	0.184624	0.177563	0.170611	0.190411	0.26004	0.177834	0.179133	0.190883	0.187649	0.171666	0.207962	0.184487	0.188624	0.171876	0.175721	0.186347	0.189049	0.175724	0.228793	0.214331	0.175968	0.204717	0.195403	0.189399	0.18855	0.186425	0.199038	0.17878	0.179912	0.177211	0.176665	0.167068
5.19625	0.195391	0.1763	0.246705	0.200742	0.18347	0.201241	0.205226	0.191762	0.189734	0.207216	0.155678	0.191671	0.182677	0.184912	0.263469	0.183755	0.168046	0.188579	0.182467	0.184007	0.192075	0.253259	0.181011	0.156352	0.191554	0.204552	0.23151	0.208809	0.203815	0.188908	0.165873	0.178478	0.158409	0.195108	0.176528	0.222832	0.22196	0.176741	0.221378	0.19609	0.192167	0.186866	0.196653	0.197763	0.170387	0.186233	0.180257	0.188882	0.168212
5.2296	0.203234	0.179305	0.239935	0.193608	0.209887	0.207289	0.201314	0.190452	0.213913	0.203406	0.169542	0.184575	0.17837	0.176332	0.251833	0.188253	0.162262	0.192924	0.184396	0.170792	0.194941	0.239969	0.178119	0.170798	0.192051	0.192366	0.196526	0.209141	0.184887	0.190994	0.165629	0.17896	0.186766	0.204648	0.181524	0.235084	0.220963	0.179824	0.200526	0.208336	0.194199	0.183769	0.186737	0.204497	0.178006	0.174231	0.182477	0.183826	0.162465
5.26297	0.196904	0.173929	0.247483	0.212636	0.199406	0.192451	0.220138	0.192949	0.194676	0.203436	0.176431	0.191466	0.195518	0.175994	0.270744	0.194869	0.144874	0.190861	0.181181	0.175437	0.195151	0.244829	0.162602	0.161303	0.195644	0.196179	0.19019	0.207316	0.19261	0.187231	0.166279	0.178228	0.20177	0.176398	0.179407	0.241945	0.221574	0.177339	0.20549	0.197814	0.19076	0.185281	0.177644	0.200723	0.175957	0.171124	0.177276	0.179561	0.164881
5.29628	0.196599	0.170437	0.230397	0.187395	0.196272	0.195611	0.196631	0.193028	0.203004	0.219902	0.177118	0.180025	0.190923	0.179579	0.247497	0.182767	0.156989	0.176326	0.204782	0.174244	0.184551	0.254014	0.176005	0.17349	0.193877	0.195899	0.208761	0.203849	0.183588	0.191165	0.172946	0.178088	0.192864	0.186645	0.187478	0.226027	0.223521	0.18073	0.221487	0.197546	0.190061	0.192504	0.196157	0.200381	0.173924	0.174228	0.176654	0.172021	0.167457
5.3296	0.195199	0.181192	0.218452	0.196231	0.206005	0.198903	0.191712	0.187216	0.223245	0.216376	0.185393	0.182522	0.185405	0.179181	0.251718	0.182346	0.163036	0.180824	0.18919	0.172105	0.190386	0.253912	0.179886	0.166382	0.191686	0.194236	0.187239	0.1932	0.192042	0.185989	0.167651	0.174468	0.170917	0.16992	0.175316	0.243364	0.222085	0.184833	0.207832	0.199711	0.196979	0.187633	0.190005	0.19712	0.172714	0.171515	0.181937	0.175928	0.166678
5.36295	0.195738	0.174502	0.219826	0.185281	0.203393	0.204099	0.203848	0.194668	0.20625	0.199576	0.174893	0.176706	0.165917	0.178958	0.241899	0.19165	0.142436	0.190899	0.184265	0.179657	0.192354	0.245124	0.182941	0.165855	0.191529	0.193617	0.187685	0.207561	0.178476	0.186066	0.17085	0.179099	0.184468	0.19896	0.178213	0.220673	0.21998	0.178977	0.227223	0.191726	0.194581	0.191644	0.19474	0.200916	0.176449	0.189214	0.171025	0.178556	0.168236
5.39627	0.195253	0.180787	0.225729	0.196055	0.205264	0.196147	0.2081	0.199034	0.192792	0.222833	0.173193	0.181285	0.174224	0.182284	0.257965	0.190473	0.155832	0.182589	0.184203	0.172899	0.181689	0.245738	0.177251	0.181544	0.19123	0.194658	0.195897	0.206362	0.194987	0.191375	0.167718	0.175114	0.20878	0.189984	0.179653	0.228997	0.221111	0.178413	0.22581	0.202567	0.195241	0.178524	0.189938	0.198005	0.176182	0.171616	0.178115	0.18262	0.167088
5.42957	0.201615	0.17934	0.220428	0.190977	0.185995	0.194063	0.203101	0.188195	0.196883	0.209699	0.161232	0.183443	0.193971	0.175147	0.2598	0.179769	0.161549	0.189549	0.184988	0.173139	0.183185	0.257793	0.172478	0.172333	0.189957	0.197849	0.199051	0.202328	0.194305	0.18411	0.171096	0.169755	0.194432	0.200518	0.181035	0.231229	0.22239	0.182457	0.212662	0.210358	0.181131	0.188098	0.182091	0.199829	0.174822	0.183483	0.176298	0.176458	0.166036
5.46297	0.190207	0.176124	0.224916	0.205029	0.205224	0.201379	0.193891	0.192125	0.193116	0.208951	0.1771	0.184728	0.184718	0.182113	0.262077	0.17887	0.168262	0.188054	0.183096	0.164161	0.18436	0.249778	0.172542	0.169931	0.189804	0.188943	0.141839	0.20215	0.18632	0.182522	0.16895	0.165074	0.165364	0.187855	0.177543	0.23287	0.220979	0.180406	0.217607	0.19764	0.194789	0.187254	0.187289	0.198867	0.173925	0.185674	0.171336	0.17585	0.164247
5.49628	0.198226	0.168855	0.209507	0.187233	0.198245	0.196063	0.179072	0.181862	0.220076	0.222883	0.175468	0.18695	0.185726	0.180136	0.263056	0.179809	0.154847	0.180471	0.190196	0.172201	0.187837	0.263972	0.1774	0.160855	0.198633	0.186598	0.184985	0.204698	0.181654	0.193529	0.167398	0.184121	0.188418	0.178842	0.180838	0.245236	0.226146	0.180016	0.210208	0.20591	0.191362	0.191093	0.193073	0.202801	0.175534	0.186384	0.177342	0.178075	0.164696
5.5296	0.198058	0.175822	0.212258	0.192274	0.200465	0.196564	0.21505	0.190347	0.197063	0.207162	0.17028	0.181705	0.190885	0.186529	0.271886	0.192684	0.152925	0.175738	0.191721	0.173306	0.180164	0.264009	0.171017	0.16007	0.194522	0.19171	0.18452	0.207298	0.187217	0.182839	0.158966	0.178796	0.181582	0.194466	0.185823	0.211591	0.2217	0.186733	0.198336	0.195559	0.190425	0.181259	0.186653	0.202854	0.174208	0.176401	0.174364	0.179679	0.16979
5.56295	0.198005	0.180713	0.229575	0.19378	0.196282	0.205615	0.187079	0.185369	0.201367	0.197014	0.162905	0.185416	0.182543	0.178484	0.24912	0.186567	0.170559	0.17667	0.177629	0.183176	0.189125	0.249633	0.173804	0.157251	0.199343	0.196557	0.179414	0.203257	0.180694	0.189471	0.170842	0.18501	0.204074	0.199128	0.183073	0.236159	0.226688	0.183426	0.209335	0.2071	0.189498	0.183407	0.184315	0.202087	0.171798	0.168603	0.181727	0.185871	0.168089
5.59628	0.195401	0.175089	0.208905	0.19693	0.201955	0.190147	0.203725	0.197359	0.224961	0.208591	0.167345	0.181093	0.183961	0.182794	0.253128	0.187554	0.162846	0.187613	0.187444	0.201783	0.186265	0.259724	0.187775	0.163895	0.192554	0.189601	0.186201	0.200628	0.18264	0.179911	0.163944	0.164664	0.175902	0.186487	0.184598	0.243952	0.21968	0.179925	0.225642	0.203556	0.188625	0.193204	0.19172	0.208361	0.181651	0.178799	0.17714	0.171556	0.161721
5.6296	0.200737	0.180883	0.210046	0.191062	0.202822	0.207549	0.19692	0.187225	0.202503	0.202599	0.183093	0.1825	0.191583	0.188118	0.249018	0.195228	0.160409	0.16291	0.185537	0.173523	0.190493	0.252561	0.175766	0.161643	0.193446	0.191984	0.17128	0.20425	0.18955	0.181908	0.170543	0.168413	0.201063	0.190554	0.181153	0.235226	0.21109	0.181057	0.204496	0.201506	0.187953	0.18527	0.185224	0.201078	0.180124	0.179184	0.172443	0.186056	0.166023
5.66295	0.198124	0.171478	0.217942	0.198036	0.206286	0.196844	0.203532	0.184124	0.193992	0.223924	0.184835	0.185378	0.187321	0.171736	0.235823	0.186641	0.167856	0.182646	0.192517	0.180101	0.189026	0.259061	0.15938	0.177257	0.191073	0.200073	0.18627	0.200628	0.196254	0.185288	0.173893	0.185444	0.157941	0.189593	0.184229	0.230971	0.23196	0.172917	0.220091	0.211554	0.191107	0.198294	0.185135	0.209553	0.177788	0.176556	0.176713	0.169227	0.164617
5.69625	0.197148	0.174799	0.208123	0.200884	0.198942	0.204028	0.206552	0.185847	0.19435	0.192191	0.17745	0.184558	0.190845	0.174342	0.255056	0.174772	0.169725	0.173396	0.181969	0.167289	0.179512	0.253024	0.173676	0.175232	0.189927	0.199095	0.193281	0.20209	0.185901	0.187037	0.173791	0.168115	0.17518	0.16992	0.186355	0.223611	0.214802	0.175891	0.221922	0.203876	0.194005	0.191805	0.18842	0.206857	0.170383	0.185803	0.171231	0.171848	0.165788
5.72962	0.202678	0.170226	0.22884	0.183852	0.181453	0.208082	0.201139	0.177623	0.217552	0.218347	0.163635	0.179645	0.191772	0.17701	0.260189	0.19134	0.166901	0.175712	0.18512	0.180807	0.188853	0.248929	0.178424	0.169766	0.1861	0.190876	0.193135	0.206604	0.181734	0.186505	0.167217	0.169655	0.191815	0.191027	0.181103	0.216589	0.217678	0.186505	0.219032	0.194763	0.187497	0.187629	0.176868	0.202675	0.175126	0.184011	0.175196	0.178079	0.168587
5.76295	0.193822	0.175343	0.201733	0.212015	0.199138	0.20965	0.207182	0.1853	0.198058	0.200191	0.185784	0.189387	0.1848	0.183239	0.263473	0.182423	0.175327	0.198923	0.179919	0.173068	0.185973	0.258524	0.165021	0.166978	0.179072	0.19726	0.180345	0.209709	0.169175	0.184864	0.170075	0.17195	0.181952	0.18264	0.18785	0.216238	0.219961	0.170277	0.207632	0.200596	0.191685	0.194603	0.178523	0.201999	0.175819	0.185472	0.17459	0.184016	0.166697
5.79628	0.197544	0.170802	0.207898	0.202086	0.195116	0.207519	0.200901	0.19373	0.200418	0.207542	0.160947	0.182465	0.179467	0.177031	0.233051	0.185542	0.166913	0.183191	0.183886	0.155457	0.191141	0.276433	0.169479	0.167911	0.19778	0.189043	0.186298	0.202048	0.189522	0.18893	0.171098	0.166048	0.184389	0.19229	0.186898	0.230392	0.219641	0.183419	0.224333	0.194332	0.189773	0.186204	0.193575	0.201366	0.17569	0.18841	0.175843	0.176353	0.161561
5.82962	0.193735	0.170507	0.205089	0.216504	0.214182	0.200416	0.193955	0.209063	0.212343	0.208911	0.186733	0.185778	0.181341	0.177985	0.242295	0.187328	0.139692	0.179126	0.177594	0.182225	0.186383	0.260976	0.167255	0.162737	0.197915	0.196772	0.200202	0.206739	0.189763	0.181694	0.168846	0.180284	0.209595	0.179205	0.182326	0.231379	0.223899	0.194035	0.241992	0.191584	0.189594	0.18138	0.190056	0.204535	0.174573	0.16806	0.170495	0.181094	0.162068
5.86293	0.193205	0.166525	0.214134	0.196421	0.198187	0.199512	0.187021	0.197017	0.199909	0.204451	0.177277	0.177753	0.176512	0.180712	0.235227	0.181907	0.153412	0.175221	0.183016	0.16795	0.192461	0.256356	0.164786	0.154829	0.195731	0.198221	0.181167	0.203157	0.187059	0.174935	0.163485	0.170702	0.194615	0.205842	0.173809	0.217111	0.218987	0.189154	0.237008	0.197367	0.191055	0.188189	0.188705	0.200893	0.175634	0.179027	0.177909	0.173889	0.164462
5.89632	0.197523	0.172827	0.178536	0.209301	0.199432	0.184884	0.197861	0.182596	0.240751	0.176246	0.173561	0.176162	0.187185	0.20028	0.192169	0.213606	0.205449	0.189442	0.186319	0.1871	0.193368	0.262289	0.178458	0.16491	0.189509	0.196674	0.183047	0.208446	0.173774	0.184447	0.166919	0.167754	0.200608	0.183565	0.180308	0.220219	0.221231	0.186014	0.219747	0.1938	0.19014	0.188966	0.193521	0.204872	0.177455	0.193752	0.186275	0.178095	0.164056
5.92963	0.198302	0.171118	0.187376	0.195325	0.200193	0.182186	0.185036	0.169775	0.245683	0.167945	0.194354	0.173812	0.178374	0.183318	0.180272	0.222463	0.209684	0.178866	0.19171	0.18949	0.190542	0.268345	0.176786	0.160519	0.187737	0.19515	0.17704	0.202806	0.199265	0.187896	0.169031	0.162956	0.203501	0.166238	0.187239	0.221701	0.220368	0.174191	0.248633	0.199205	0.194173	0.188858	0.185955	0.204779	0.180151	0.192877	0.178491	0.17335	0.156687
5.96295	0.197037	0.171948	0.183003	0.189471	0.210723	0.189974	0.199369	0.172449	0.24201	0.176945	0.184005	0.194159	0.182116	0.186561	0.196038	0.214582	0.205324	0.189971	0.18702	0.197391	0.199192	0.267825	0.174476	0.16868	0.196347	0.204573	0.17138	0.205759	0.184715	0.191016	0.176291	0.184384	0.175407	0.194414	0.183628	0.228455	0.230811	0.174068	0.206063	0.200885	0.194469	0.193404	0.191562	0.205548	0.185256	0.18438	0.180409	0.176072	0.163029
5.99625	0.187573	0.16197	0.17428	0.191264	0.206122	0.183203	0.185568	0.174478	0.228868	0.17582	0.192027	0.16881	0.187517	0.196567	0.180627	0.221358	0.198105	0.189156	0.167469	0.19397	0.189572	0.264258	0.18096	0.180084	0.195765	0.196573	0.181655	0.202893	0.189547	0.191512	0.1692	0.158994	0.174401	0.181898	0.182393	0.21883	0.21548	0.177633	0.211739	0.198802	0.188871	0.18624	0.183042	0.208429	0.175469	0.191716	0.175078	0.171509	0.166702
6.0296	0.196429	0.179055	0.178859	0.185585	0.203196	0.182814	0.18507	0.185265	0.235398	0.177565	0.18683	0.185292	0.191869	0.211243	0.186928	0.233907	0.207211	0.18143	0.176179	0.185323	0.19723	0.264204	0.170035	0.181634	0.195851	0.186747	0.184643	0.209346	0.193716	0.188251	0.161335	0.17103	0.187467	0.189219	0.182513	0.230296	0.230603	0.177462	0.218035	0.199978	0.188133	0.187209	0.184371	0.20162	0.17389	0.179845	0.173922	0.175454	0.166592
6.06295	0.198426	0.173793	0.179851	0.1877	0.199817	0.187797	0.191694	0.181118	0.241538	0.183598	0.169976	0.154124	0.179141	0.179738	0.192534	0.212861	0.201163	0.192024	0.201959	0.19808	0.19663	0.254484	0.178625	0.168671	0.185289	0.198656	0.203388	0.206545	0.1918	0.187156	0.176554	0.177675	0.213352	0.169092	0.189691	0.210929	0.228221	0.179929	0.250432	0.202112	0.191672	0.192593	0.180851	0.204655	0.18231	0.183439	0.173211	0.187047	0.169401
6.09627	0.19459	0.168804	0.182293	0.186342	0.19223	0.182892	0.185066	0.17164	0.240047	0.171666	0.17335	0.174729	0.184959	0.175558	0.197461	0.212286	0.197676	0.195815	0.180878	0.179109	0.192628	0.276829	0.167708	0.177094	0.190839	0.18747	0.163396	0.202099	0.178983	0.182814	0.171858	0.183705	0.164183	0.200636	0.183901	0.206952	0.226413	0.183171	0.237906	0.197636	0.187714	0.178376	0.185637	0.206955	0.170574	0.182622	0.172955	0.185099	0.163066
6.12958	0.191733	0.173516	0.177534	0.189882	0.206245	0.182927	0.198521	0.177907	0.235645	0.181899	0.1738	0.169822	0.184596	0.1812	0.184956	0.205089	0.199744	0.181114	0.17581	0.192741	0.207502	0.255593	0.179148	0.161852	0.190408	0.188741	0.185883	0.193385	0.175449	0.185494	0.165469	0.168084	0.17469	0.179422	0.182372	0.212127	0.219785	0.185703	0.221038	0.198956	0.18692	0.194283	0.182475	0.203326	0.176654	0.171705	0.180358	0.187475	0.165458
6.16297	0.19733	0.179101	0.175185	0.19029	0.207874	0.192308	0.184404	0.175385	0.251847	0.172285	0.191193	0.173777	0.182325	0.17027	0.186462	0.221921	0.206779	0.173029	0.180673	0.184339	0.201959	0.259215	0.168804	0.170127	0.185119	0.203507	0.172681	0.201077	0.191026	0.183774	0.169641	0.180497	0.191171	0.180324	0.177895	0.220883	0.23184	0.171327	0.226926	0.194602	0.191945	0.198508	0.186799	0.204553	0.174023	0.185741	0.178235	0.180933	0.167295
6.1963	0.195233	0.177455	0.177259	0.182981	0.193108	0.190547	0.193873	0.173949	0.244273	0.16586	0.16973	0.16052	0.182054	0.186258	0.183903	0.216955	0.204755	0.178721	0.191497	0.194174	0.194684	0.257761	0.185342	0.158091	0.189244	0.200912	0.196461	0.207862	0.18279	0.186853	0.158403	0.168488	0.169104	0.188657	0.176151	0.219987	0.232448	0.171771	0.224395	0.186902	0.188427	0.185526	0.186382	0.208161	0.174504	0.175957	0.175836	0.181972	0.167601
6.22962	0.198562	0.174573	0.174731	0.185492	0.209787	0.182237	0.188263	0.176091	0.238171	0.173612	0.163102	0.19967	0.180337	0.214537	0.169387	0.212044	0.190983	0.202159	0.190654	0.198125	0.189077	0.259645	0.176878	0.168345	0.191581	0.190083	0.174022	0.197442	0.183046	0.179758	0.171388	0.173825	0.170984	0.174407	0.181653	0.211675	0.230039	0.178106	0.232669	0.200886	0.188958	0.187981	0.189207	0.203484	0.176893	0.174358	0.175892	0.18501	0.161358
6.26295	0.193385	0.180742	0.177844	0.197574	0.199562	0.195605	0.193076	0.180585	0.253728	0.172722	0.166297	0.176114	0.187126	0.146823	0.171477	0.200193	0.205867	0.180383	0.219137	0.183109	0.19411	0.258997	0.170187	0.172612	0.191731	0.191055	0.186349	0.199506	0.193869	0.184742	0.170105	0.178219	0.18675	0.180058	0.172267	0.228717	0.222341	0.181365	0.245073	0.194474	0.188417	0.188898	0.183173	0.20316	0.177502	0.176303	0.181077	0.18882	0.1661
6.2963	0.197895	0.17985	0.181686	0.190945	0.190111	0.196664	0.182767	0.177129	0.239655	0.17526	0.174151	0.163472	0.184094	0.184225	0.163675	0.230096	0.205128	0.183918	0.19517	0.188562	0.199835	0.252023	0.178683	0.176162	0.193191	0.193309	0.185479	0.194834	0.190915	0.1908	0.17788	0.177481	0.194379	0.173159	0.177584	0.221936	0.222776	0.171797	0.235928	0.199032	0.189779	0.186724	0.192345	0.200475	0.171201	0.169676	0.179951	0.169048	0.165271
6.32962	0.193313	0.180286	0.179703	0.181588	0.208101	0.184074	0.19626	0.178969	0.237927	0.163552	0.177305	0.167129	0.193369	0.19283	0.184854	0.231509	0.198598	0.187204	0.194306	0.187746	0.199319	0.269849	0.169872	0.187376	0.189098	0.19688	0.193168	0.204981	0.206771	0.181033	0.173768	0.173258	0.192285	0.191576	0.185417	0.233055	0.229577	0.192885	0.222896	0.190861	0.191627	0.193417	0.187477	0.208261	0.174189	0.177738	0.177577	0.187362	0.170284
6.36292	0.196023	0.174511	0.177039	0.187801	0.206914	0.187604	0.18807	0.168141	0.242886	0.169721	0.174679	0.168539	0.186367	0.197347	0.192189	0.210592	0.207082	0.182124	0.198376	0.186437	0.199522	0.272379	0.165925	0.166415	0.194062	0.196479	0.198397	0.20583	0.187151	0.174524	0.170717	0.181845	0.199276	0.18609	0.179323	0.223983	0.229269	0.184356	0.216814	0.194015	0.189336	0.187967	0.184199	0.204244	0.178117	0.189807	0.174643	0.173067	0.161881
6.39627	0.198437	0.181196	0.187987	0.20173	0.201728	0.192047	0.186754	0.178729	0.242923	0.181334	0.174543	0.177164	0.186045	0.20875	0.17712	0.224801	0.20172	0.186613	0.186083	0.184139	0.187646	0.263026	0.178451	0.16182	0.202407	0.209436	0.193951	0.209034	0.195032	0.177425	0.167153	0.17765	0.160183	0.188993	0.185393	0.220991	0.225029	0.190104	0.226417	0.200686	0.189327	0.191064	0.186498	0.206202	0.177871	0.178858	0.176389	0.175188	0.167299
6.42957	0.192529	0.175558	0.172166	0.196838	0.199271	0.182033	0.196349	0.169943	0.245784	0.166559	0.171545	0.164566	0.17715	0.198746	0.176551	0.216422	0.20194	0.178735	0.195589	0.191479	0.188851	0.277501	0.184694	0.173936	0.20058	0.187003	0.183056	0.20709	0.197874	0.1873	0.169419	0.176403	0.181854	0.165337	0.176096	0.22258	0.234323	0.184357	0.237073	0.204688	0.195179	0.190892	0.188916	0.202014	0.181602	0.181298	0.183671	0.176342	0.168634
6.46293	0.200907	0.168214	0.17742	0.188093	0.211878	0.179801	0.184308	0.178125	0.249288	0.170872	0.176281	0.178838	0.175024	0.197551	0.176012	0.212025	0.201136	0.191549	0.202923	0.180664	0.212812	0.264707	0.175076	0.171998	0.194071	0.198501	0.186567	0.203326	0.189938	0.185731	0.169352	0.166446	0.158154	0.165321	0.184518	0.212212	0.219783	0.186553	0.229505	0.204275	0.18574	0.187352	0.186553	0.206278	0.178992	0.175954	0.178484	0.181936	0.161215
6.49627	0.195993	0.175977	0.173439	0.178945	0.209103	0.192116	0.182844	0.17685	0.237262	0.16276	0.193011	0.179205	0.186327	0.166478	0.174471	0.221904	0.204177	0.188178	0.189158	0.183275	0.219132	0.264399	0.169954	0.164773	0.189707	0.200889	0.203566	0.214105	0.185267	0.181887	0.177637	0.17576	0.179517	0.185771	0.173504	0.226182	0.224199	0.173448	0.227446	0.195481	0.190155	0.193906	0.180736	0.205162	0.175167	0.178408	0.178963	0.180401	0.16362
6.52962	0.196226	0.176	0.176447	0.190656	0.207694	0.180548	0.19269	0.167504	0.254257	0.161406	0.169119	0.169417	0.189745	0.160728	0.171392	0.216964	0.209366	0.190984	0.190347	0.184079	0.214988	0.272571	0.16954	0.164345	0.185517	0.204321	0.170569	0.202921	0.190276	0.189364	0.172006	0.186151	0.155417	0.172503	0.185595	0.224002	0.222141	0.181091	0.217537	0.195067	0.185627	0.187408	0.177447	0.203748	0.18171	0.180035	0.185496	0.180099	0.159569
6.56295	0.194571	0.181528	0.176534	0.193121	0.204709	0.187167	0.193906	0.17981	0.249938	0.172711	0.189553	0.170877	0.181009	0.191201	0.182876	0.215562	0.210032	0.193964	0.200262	0.198285	0.192874	0.253581	0.16916	0.166042	0.197382	0.191137	0.175331	0.198187	0.176986	0.189987	0.165447	0.178623	0.19244	0.182951	0.178026	0.222367	0.220822	0.184589	0.239548	0.206443	0.194023	0.184672	0.182359	0.20859	0.184638	0.181723	0.178488	0.180506	0.166165
6.59628	0.194211	0.170857	0.185309	0.205247	0.195532	0.180989	0.190392	0.178691	0.241904	0.173225	0.184778	0.171027	0.184555	0.184756	0.180261	0.206553	0.204766	0.189027	0.210621	0.176299	0.200841	0.262224	0.175952	0.182828	0.19871	0.205292	0.19617	0.201825	0.183492	0.183077	0.169808	0.17896	0.177805	0.17468	0.178846	0.234698	0.221215	0.180129	0.228431	0.207464	0.189623	0.191996	0.192664	0.205983	0.183975	0.167857	0.176197	0.173219	0.16263
6.6296	0.192627	0.173572	0.179423	0.174288	0.199392	0.19182	0.18532	0.172524	0.2424	0.172182	0.170748	0.166454	0.182601	0.198793	0.173137	0.203604	0.202312	0.18263	0.194552	0.183254	0.210068	0.264518	0.17362	0.168669	0.195576	0.196583	0.164198	0.200938	0.192396	0.183081	0.171218	0.165883	0.172274	0.162408	0.181654	0.214613	0.220238	0.18083	0.204272	0.190847	0.190348	0.190179	0.188447	0.208909	0.176356	0.173457	0.178849	0.190917	0.167793
6.66297	0.199271	0.182576	0.183113	0.197089	0.204547	0.184204	0.196093	0.173202	0.249429	0.167571	0.188827	0.205932	0.191558	0.197405	0.183911	0.22359	0.212687	0.19368	0.199206	0.18477	0.198794	0.260637	0.172849	0.17497	0.195235	0.198195	0.177511	0.209674	0.191961	0.188807	0.174159	0.169934	0.204302	0.200113	0.184471	0.225768	0.224857	0.176519	0.218158	0.200972	0.189306	0.19764	0.194587	0.208245	0.178022	0.173127	0.179746	0.173931	0.167324
6.69623	0.190344	0.184216	0.169667	0.187564	0.199764	0.185017	0.192256	0.175679	0.242569	0.176952	0.173947	0.17114	0.181739	0.161505	0.187475	0.207921	0.202619	0.182328	0.198822	0.180768	0.213059	0.25532	0.174107	0.162535	0.194478	0.192536	0.192359	0.196853	0.199499	0.181694	0.169619	0.175209	0.171243	0.196062	0.178361	0.226899	0.228378	0.175293	0.212095	0.18397	0.182414	0.186262	0.179569	0.203727	0.177608	0.188235	0.171963	0.176635	0.161804
6.72962	0.19512	0.175074	0.181526	0.187382	0.206707	0.185176	0.200787	0.177472	0.252374	0.174692	0.180516	0.15864	0.188625	0.190903	0.178594	0.213509	0.20158	0.180852	0.19683	0.184389	0.214329	0.254926	0.174646	0.170847	0.187095	0.195906	0.204039	0.198553	0.204089	0.182897	0.177274	0.177751	0.179839	0.181504	0.181864	0.220999	0.22297	0.176344	0.214633	0.201834	0.193744	0.201542	0.192721	0.206467	0.173743	0.188509	0.176036	0.1762	0.168785
6.76295	0.195902	0.173389	0.178125	0.172055	0.203863	0.185338	0.185955	0.184527	0.244457	0.168085	0.174948	0.158182	0.187272	0.14729	0.181629	0.221174	0.204948	0.197526	0.18359	0.183787	0.208078	0.271656	0.179707	0.175742	0.182722	0.201539	0.177006	0.197708	0.196989	0.180961	0.162525	0.167525	0.200387	0.179901	0.181977	0.223735	0.221099	0.187709	0.22609	0.18998	0.194792	0.198679	0.196095	0.203947	0.175501	0.171596	0.175633	0.170295	0.171676
6.79625	0.196771	0.172238	0.183304	0.196312	0.210484	0.182105	0.18785	0.171553	0.237694	0.1769	0.191942	0.185534	0.18964	0.154445	0.181486	0.23244	0.212699	0.176678	0.184129	0.190985	0.205724	0.264214	0.170578	0.167691	0.194064	0.202022	0.197672	0.200627	0.192938	0.187158	0.16469	0.172967	0.175849	0.203053	0.173774	0.216935	0.224568	0.178396	0.239877	0.190887	0.186442	0.185777	0.188196	0.207735	0.172182	0.178321	0.180606	0.173452	0.166989
6.82958	0.196493	0.175348	0.175484	0.184208	0.206032	0.180682	0.187162	0.175586	0.238481	0.172606	0.1742	0.19006	0.189045	0.195527	0.185605	0.212623	0.202386	0.17872	0.201695	0.190123	0.196587	0.258338	0.170733	0.162134	0.1943	0.193	0.170681	0.209273	0.200079	0.18795	0.164713	0.174872	0.188423	0.180512	0.182495	0.224983	0.219695	0.173483	0.228067	0.189212	0.191724	0.193922	0.18157	0.20079	0.177881	0.180424	0.170562	0.175086	0.169243
6.86295	0.19916	0.173462	0.175855	0.200125	0.201523	0.18709	0.190912	0.175743	0.243414	0.183185	0.187888	0.172734	0.17574	0.210386	0.177976	0.20599	0.204645	0.186456	0.191962	0.196191	0.195504	0.254767	0.172084	0.181114	0.191391	0.204499	0.164132	0.199185	0.191984	0.183511	0.168109	0.174387	0.170851	0.171404	0.178155	0.211859	0.228366	0.175279	0.215077	0.191519	0.187011	0.195882	0.188638	0.20031	0.184784	0.17626	0.176158	0.182894	0.159851
6.89627	0.194137	0.17503	0.177468	0.183341	0.205599	0.184385	0.187316	0.171359	0.241823	0.174046	0.172374	0.168536	0.184176	0.167871	0.184306	0.220809	0.202954	0.183465	0.194957	0.189974	0.198	0.265975	0.175178	0.172415	0.17929	0.207289	0.15459	0.205046	0.192383	0.183883	0.168468	0.194573	0.186666	0.179287	0.183391	0.230561	0.232632	0.190642	0.217197	0.194589	0.19512	0.191682	0.181643	0.205746	0.176253	0.18124	0.181054	0.173286	0.167832
6.9296	0.196629	0.171448	0.180041	0.193908	0.197882	0.18831	0.190747	0.173718	0.250251	0.18561	0.182307	0.176263	0.179693	0.193194	0.182103	0.220244	0.203646	0.195093	0.187975	0.175378	0.198881	0.247347	0.189921	0.173769	0.202322	0.196387	0.172189	0.21475	0.193179	0.187951	0.167187	0.185332	0.166609	0.191305	0.180483	0.228683	0.228106	0.190872	0.224381	0.205718	0.194728	0.186543	0.18921	0.205891	0.175228	0.191768	0.172563	0.176804	0.1602
6.96295	0.195027	0.172081	0.17961	0.201043	0.209501	0.185868	0.183236	0.167469	0.241313	0.174699	0.181879	0.16948	0.180565	0.15684	0.179813	0.223349	0.207478	0.180279	0.188291	0.184102	0.199779	0.251692	0.172337	0.170292	0.191229	0.196488	0.198917	0.211127	0.203822	0.184035	0.168324	0.171003	0.188097	0.167875	0.180114	0.225827	0.227158	0.177545	0.231527	0.18409	0.191277	0.187458	0.188686	0.205954	0.179321	0.165682	0.175285	0.166398	0.166466
6.9963	0.19048	0.175423	0.172211	0.196462	0.212481	0.190724	0.195124	0.182995	0.252691	0.167168	0.181026	0.164993	0.182856	0.195567	0.192491	0.215749	0.210707	0.189112	0.192454	0.186839	0.200978	0.269608	0.173865	0.168131	0.181772	0.200241	0.178399	0.206366	0.19809	0.187811	0.167965	0.179036	0.16207	0.195798	0.181531	0.211832	0.229772	0.182384	0.211423	0.203587	0.190497	0.188183	0.192642	0.205559	0.176978	0.180701	0.185539	0.178336	0.163538
7.02962	0.199373	0.174894	0.176919	0.186402	0.198146	0.178145	0.188316	0.170069	0.240568	0.173497	0.175133	0.174403	0.187852	0.192922	0.186184	0.233116	0.198919	0.197026	0.189242	0.17373	0.19928	0.265226	0.182769	0.168314	0.190595	0.192461	0.179299	0.204249	0.197355	0.182166	0.172002	0.174991	0.161618	0.194765	0.179763	0.223889	0.224554	0.177879	0.239326	0.19829	0.183567	0.191392	0.189362	0.205922	0.17368	0.163009	0.175354	0.189617	0.164158
7.06295	0.194345	0.176878	0.175207	0.202415	0.201568	0.186638	0.191295	0.17426	0.243193	0.175115	0.170173	0.155486	0.171729	0.183531	0.182464	0.22443	0.212409	0.189103	0.189687	0.193478	0.204966	0.259281	0.170263	0.185524	0.195846	0.194539	0.198737	0.191083	0.204024	0.182835	0.173833	0.187567	0.188377	0.170416	0.176836	0.240865	0.215992	0.182992	0.245354	0.202916	0.193292	0.196728	0.18554	0.207735	0.186404	0.167761	0.177437	0.183487	0.162715
7.09627	0.198957	0.174644	0.175913	0.212937	0.214568	0.188858	0.192518	0.170933	0.245085	0.169695	0.18852	0.180251	0.185188	0.202333	0.188568	0.218957	0.209537	0.178652	0.182157	0.179801	0.189063	0.269846	0.156257	0.162609	0.187276	0.198894	0.181835	0.208838	0.199581	0.180905	0.174991	0.173787	0.174479	0.176924	0.183788	0.23633	0.22971	0.169557	0.217991	0.192672	0.184267	0.192851	0.188222	0.203295	0.181556	0.16486	0.179959	0.178155	0.165941
7.12958	0.203187	0.169807	0.176143	0.187672	0.1983	0.189411	0.185344	0.179093	0.25026	0.174543	0.192129	0.174264	0.178978	0.189837	0.186981	0.218237	0.205217	0.183012	0.186748	0.193507	0.201791	0.259524	0.171695	0.178666	0.187373	0.197576	0.180135	0.20038	0.19029	0.190127	0.165146	0.174505	0.163012	0.17397	0.182398	0.221284	0.227509	0.185182	0.232735	0.192229	0.19439	0.192927	0.190546	0.206051	0.174674	0.182785	0.169958	0.172243	0.162562
7.16297	0.198728	0.175667	0.176742	0.18756	0.204283	0.176767	0.191938	0.174449	0.245558	0.169558	0.181076	0.189862	0.177501	0.182601	0.190899	0.218994	0.207137	0.184558	0.186484	0.192877	0.199167	0.256915	0.178135	0.182505	0.180341	0.208579	0.196513	0.202132	0.191473	0.188784	0.171411	0.175055	0.17522	0.187284	0.185012	0.215411	0.231935	0.177526	0.224611	0.196196	0.191436	0.189514	0.177265	0.204663	0.171229	0.180302	0.171398	0.184026	0.162205
7.19623	0.194387	0.177263	0.180083	0.191519	0.202937	0.18214	0.193451	0.165988	0.234624	0.166388	0.16747	0.161002	0.191033	0.201339	0.171299	0.236754	0.201334	0.184093	0.219345	0.179555	0.196228	0.275678	0.175565	0.169162	0.195573	0.194091	0.210694	0.198283	0.195938	0.180503	0.16272	0.166139	0.169411	0.185513	0.181423	0.230209	0.23676	0.18106	0.209359	0.191634	0.189347	0.184139	0.17812	0.207125	0.179507	0.178165	0.174002	0.176053	0.162874
7.22958	0.194861	0.176655	0.18312	0.182303	0.205078	0.186856	0.19538	0.168017	0.24545	0.168829	0.18789	0.19761	0.183585	0.182302	0.172881	0.217085	0.215468	0.194446	0.215046	0.190557	0.206546	0.264679	0.173318	0.166093	0.197607	0.194199	0.197032	0.197503	0.195634	0.18832	0.163281	0.179198	0.1855	0.193495	0.180981	0.229767	0.226805	0.189558	0.229809	0.185544	0.183649	0.188583	0.185629	0.20667	0.173238	0.17032	0.174251	0.183851	0.172436
7.26295	0.197572	0.167855	0.175431	0.200035	0.193176	0.182972	0.190517	0.169008	0.24911	0.174399	0.170507	0.159535	0.190775	0.214932	0.181752	0.218214	0.211015	0.183876	0.189167	0.189224	0.20253	0.256973	0.176226	0.176244	0.185181	0.195711	0.168686	0.20579	0.191156	0.187608	0.161849	0.163102	0.16917	0.174833	0.183812	0.215317	0.222465	0.177106	0.247874	0.187493	0.182465	0.189281	0.181765	0.204984	0.171001	0.171171	0.171018	0.177657	0.164274
7.29628	0.198101	0.181545	0.178597	0.192346	0.21117	0.187883	0.191516	0.167145	0.24553	0.170233	0.179293	0.164719	0.184928	0.16353	0.182552	0.231858	0.204561	0.1804	0.199734	0.186356	0.196626	0.268562	0.172871	0.146655	0.191923	0.195649	0.165152	0.204378	0.18846	0.185286	0.170883	0.181147	0.172396	0.180156	0.181939	0.20957	0.218702	0.185499	0.229717	0.186173	0.188716	0.190011	0.179411	0.208177	0.176387	0.173269	0.174509	0.182586	0.166191
7.3296	0.199176	0.1686	0.175486	0.194596	0.220296	0.184423	0.191452	0.165588	0.248857	0.176723	0.183522	0.172394	0.188582	0.170924	0.188223	0.211569	0.216583	0.190878	0.213457	0.186351	0.19884	0.265532	0.177999	0.183334	0.179602	0.199661	0.192582	0.206704	0.195075	0.182212	0.17596	0.186389	0.18422	0.168837	0.18091	0.210368	0.219964	0.176548	0.215147	0.198773	0.195806	0.187655	0.18526	0.200574	0.180876	0.165241	0.176745	0.17787	0.169972
7.36295	0.196379	0.167182	0.179429	0.202756	0.203362	0.181887	0.182197	0.183025	0.240352	0.174326	0.179092	0.19589	0.178292	0.161191	0.175971	0.212126	0.210126	0.175263	0.184232	0.182877	0.202401	0.265804	0.166258	0.159362	0.194337	0.200239	0.162454	0.201394	0.191375	0.186606	0.168151	0.176405	0.163848	0.189381	0.181549	0.216476	0.22408	0.185141	0.210147	0.191927	0.18676	0.188336	0.189894	0.205309	0.170417	0.181897	0.168325	0.176048	0.165754
7.39628	0.200679	0.176243	0.176635	0.183436	0.206841	0.188193	0.192114	0.177068	0.237274	0.181506	0.181776	0.162272	0.177696	0.224224	0.177358	0.229413	0.207431	0.186397	0.172466	0.186931	0.197383	0.266732	0.177294	0.170441	0.190858	0.196241	0.183155	0.206962	0.207982	0.182313	0.163113	0.184496	0.198243	0.194439	0.17725	0.222665	0.22516	0.182534	0.22569	0.180583	0.195859	0.187895	0.192065	0.20998	0.176252	0.185269	0.177703	0.174678	0.166704
7.42955	0.196606	0.18359	0.171817	0.203351	0.19556	0.189344	0.188325	0.175638	0.249702	0.170828	0.185301	0.187611	0.186014	0.191847	0.201924	0.21333	0.20966	0.186999	0.184473	0.196346	0.197339	0.263602	0.181401	0.168361	0.188995	0.19079	0.156498	0.198321	0.20022	0.184892	0.171569	0.183237	0.160948	0.193108	0.176107	0.214172	0.231063	0.163245	0.25098	0.198935	0.187836	0.195065	0.185039	0.208148	0.174743	0.166706	0.181048	0.188377	0.163212
7.46297	0.190061	0.162893	0.171576	0.209259	0.2077	0.188299	0.186679	0.176656	0.246628	0.178916	0.18484	0.166612	0.185847	0.152582	0.159433	0.215099	0.208328	0.19316	0.166093	0.185508	0.193697	0.275808	0.171782	0.178548	0.189415	0.200426	0.180102	0.193259	0.204817	0.182834	0.176019	0.187487	0.169728	0.189184	0.179176	0.231153	0.229395	0.180716	0.218297	0.195922	0.190301	0.192643	0.192005	0.212309	0.179192	0.184346	0.175951	0.187137	0.167351
7.49632	0.195415	0.179351	0.18215	0.180784	0.205543	0.184292	0.19328	0.174506	0.24588	0.164662	0.164062	0.159589	0.187369	0.188791	0.179867	0.231507	0.205969	0.184279	0.172771	0.186723	0.200124	0.264539	0.171525	0.172338	0.187949	0.195971	0.173527	0.198865	0.194535	0.18343	0.174283	0.187012	0.17592	0.183299	0.177258	0.211912	0.217454	0.180628	0.251646	0.200928	0.197035	0.193687	0.183376	0.212559	0.180531	0.176801	0.18109	0.191197	0.172303
7.52962	0.194513	0.172821	0.17947	0.191325	0.202345	0.186039	0.182855	0.171551	0.240494	0.175926	0.176695	0.186136	0.171054	0.169658	0.173826	0.215748	0.210376	0.184784	0.215721	0.177683	0.196677	0.25922	0.168153	0.170849	0.195154	0.202486	0.170537	0.201081	0.196334	0.186976	0.174145	0.175535	0.156865	0.190803	0.177049	0.235306	0.219295	0.185592	0.227149	0.182986	0.188856	0.194749	0.189313	0.21148	0.176044	0.178456	0.180361	0.186968	0.162004
7.56293	0.197273	0.181426	0.178088	0.198707	0.204514	0.186713	0.191865	0.173403	0.251609	0.174566	0.181602	0.162781	0.180729	0.186275	0.19399	0.223948	0.203752	0.200619	0.199713	0.185731	0.198228	0.253655	0.170928	0.16232	0.193328	0.192128	0.201392	0.199966	0.206764	0.185871	0.164458	0.176575	0.178749	0.196436	0.183896	0.230305	0.220879	0.176891	0.24214	0.189444	0.191154	0.191452	0.179253	0.208448	0.176878	0.173697	0.17688	0.17948	0.166316
7.59628	0.193302	0.168558	0.173265	0.189435	0.20756	0.181413	0.185058	0.167417	0.248577	0.178501	0.178709	0.177171	0.191702	0.174718	0.192176	0.218005	0.192806	0.187247	0.181919	0.191735	0.194696	0.244751	0.178568	0.166633	0.189471	0.198007	0.150312	0.188272	0.203444	0.181567	0.165404	0.17009	0.169648	0.18382	0.185813	0.223289	0.229389	0.171032	0.246013	0.197914	0.189236	0.176382	0.186696	0.204488	0.177077	0.178235	0.179093	0.171296	0.167196
7.6296	0.194788	0.176931	0.170481	0.173839	0.200613	0.185279	0.190413	0.181103	0.256039	0.167801	0.169353	0.181633	0.180391	0.172892	0.179216	0.221633	0.214009	0.190611	0.190626	0.176699	0.185715	0.260105	0.168296	0.174529	0.188365	0.197886	0.179563	0.204305	0.189223	0.18258	0.173104	0.16904	0.175094	0.185922	0.180957	0.233581	0.216699	0.184506	0.223791	0.197523	0.189497	0.188754	0.183954	0.206902	0.176794	0.160555	0.17801	0.174039	0.171698
7.66297	0.199779	0.179616	0.172642	0.191256	0.206529	0.18812	0.187581	0.175449	0.248918	0.172351	0.168686	0.183331	0.199106	0.178708	0.173354	0.209938	0.209	0.179743	0.207894	0.181804	0.204307	0.257525	0.174714	0.165119	0.196358	0.193624	0.195312	0.204551	0.203041	0.190668	0.176781	0.189059	0.199257	0.186129	0.188289	0.209198	0.229822	0.183519	0.24735	0.199052	0.190232	0.194836	0.190443	0.207712	0.175145	0.182348	0.171346	0.173923	0.161245
7.69627	0.190843	0.17127	0.182256	0.180517	0.219198	0.187948	0.190607	0.171902	0.245908	0.176341	0.177048	0.195926	0.175341	0.179559	0.188408	0.212691	0.209119	0.185322	0.204989	0.188088	0.194994	0.266547	0.162346	0.176562	0.191027	0.200382	0.182206	0.208254	0.204422	0.18925	0.171279	0.17799	0.163977	0.178169	0.18242	0.218331	0.224322	0.174664	0.230291	0.190962	0.190991	0.195649	0.183146	0.203452	0.174684	0.173698	0.179643	0.180908	0.159209
7.72963	0.194994	0.17301	0.188465	0.184727	0.204315	0.182266	0.194032	0.174688	0.245587	0.16731	0.184702	0.182092	0.178082	0.197646	0.167541	0.237227	0.209704	0.183776	0.187496	0.180357	0.199163	0.247892	0.182936	0.171667	0.184962	0.196167	0.199895	0.200276	0.196067	0.179625	0.164631	0.175258	0.188975	0.1871	0.183207	0.232117	0.213829	0.183051	0.22805	0.188275	0.184441	0.188627	0.179342	0.204816	0.175723	0.191568	0.171699	0.17517	0.164203
7.76295	0.194708	0.173917	0.182779	0.179452	0.205111	0.183068	0.189977	0.170586	0.250587	0.167025	0.175313	0.194751	0.182347	0.160831	0.198636	0.208917	0.208471	0.188015	0.178756	0.18957	0.207641	0.263677	0.172081	0.177385	0.188348	0.208342	0.21005	0.209252	0.204489	0.188354	0.170452	0.19384	0.20711	0.184814	0.186985	0.222149	0.232191	0.172901	0.217057	0.200496	0.19573	0.191778	0.184068	0.203951	0.167658	0.189789	0.178574	0.169344	0.162535
7.7963	0.20024	0.177663	0.167589	0.185197	0.21236	0.183788	0.193811	0.177993	0.250187	0.166596	0.182404	0.173331	0.182407	0.17694	0.168699	0.22582	0.20091	0.199141	0.186814	0.192331	0.193679	0.263879	0.179624	0.167673	0.203022	0.189393	0.168719	0.20333	0.190701	0.183036	0.171913	0.16463	0.173482	0.173364	0.174425	0.218334	0.227326	0.19024	0.226246	0.18736	0.192176	0.196325	0.184948	0.209976	0.179855	0.178166	0.177037	0.172057	0.166332
7.82965	0.198052	0.175526	0.183118	0.198074	0.193741	0.187599	0.178453	0.168	0.246738	0.165721	0.171391	0.182499	0.181855	0.206118	0.192664	0.206593	0.20073	0.185302	0.175542	0.187464	0.201746	0.257409	0.177855	0.162696	0.184674	0.194623	0.156088	0.200898	0.20221	0.182799	0.159618	0.191755	0.184002	0.210007	0.177311	0.203123	0.216861	0.176362	0.221075	0.189552	0.190322	0.182525	0.19234	0.199782	0.175697	0.169226	0.177993	0.184973	0.160851
7.86297	0.188633	0.174202	0.176867	0.194804	0.20862	0.183969	0.185795	0.185743	0.246538	0.162225	0.171456	0.202809	0.180654	0.187581	0.170015	0.223515	0.200374	0.181059	0.174053	0.18047	0.193558	0.261293	0.178871	0.18185	0.204541	0.202031	0.168498	0.200888	0.190171	0.191393	0.165824	0.168625	0.1613	0.1936	0.184169	0.21809	0.223239	0.184093	0.236151	0.190071	0.187652	0.190327	0.185487	0.205734	0.169271	0.168855	0.179388	0.182468	0.16607
7.89628	0.195356	0.173293	0.175275	0.18553	0.205185	0.177626	0.190934	0.168907	0.24335	0.166849	0.181763	0.175209	0.177446	0.169297	0.184348	0.211829	0.205414	0.179089	0.191614	0.177531	0.202748	0.259565	0.170439	0.161307	0.180059	0.186348	0.186196	0.212086	0.194409	0.183424	0.158355	0.165762	0.180269	0.180916	0.176087	0.203042	0.222891	0.190404	0.229924	0.184574	0.189537	0.198242	0.186769	0.209478	0.172385	0.169517	0.178442	0.180221	0.161771
7.92962	0.198483	0.174179	0.181233	0.195006	0.195695	0.18383	0.196586	0.17322	0.245335	0.185775	0.185184	0.175484	0.177603	0.205917	0.17869	0.224394	0.20544	0.169641	0.203854	0.178393	0.219908	0.253604	0.167951	0.175593	0.198074	0.195662	0.15791	0.210226	0.201215	0.187768	0.172535	0.178879	0.1798	0.178124	0.193257	0.205935	0.235686	0.186429	0.221364	0.19598	0.18893	0.19133	0.180357	0.207129	0.172624	0.17579	0.176643	0.179029	0.16714
7.9629	0.195808	0.170085	0.181385	0.194618	0.211819	0.187379	0.194979	0.176823	0.244795	0.178932	0.18717	0.145423	0.185809	0.192265	0.171417	0.237632	0.211369	0.194669	0.188812	0.177964	0.194999	0.280613	0.164213	0.169291	0.193304	0.197663	0.168803	0.206058	0.197409	0.182927	0.173377	0.186981	0.176461	0.169284	0.170542	0.214638	0.219584	0.176878	0.224723	0.199032	0.189105	0.190759	0.181115	0.206433	0.178477	0.178041	0.178033	0.171908	0.171969
7.9963	0.193225	0.173569	0.181583	0.190825	0.191488	0.17929	0.191091	0.172997	0.25706	0.176828	0.177229	0.172103	0.185037	0.206454	0.179721	0.219315	0.203509	0.177787	0.179262	0.189598	0.209082	0.253381	0.173336	0.187093	0.19507	0.197143	0.171076	0.213606	0.196988	0.18675	0.168469	0.178878	0.165715	0.183236	0.179336	0.211082	0.234484	0.177472	0.218836	0.19302	0.18528	0.199103	0.180985	0.206569	0.177298	0.163328	0.177	0.176242	0.159908
8.0296	0.195398	0.172606	0.174716	0.183483	0.206831	0.183134	0.187992	0.171145	0.250655	0.171524	0.184581	0.166649	0.184448	0.189234	0.196476	0.225064	0.210937	0.182117	0.205718	0.188761	0.195401	0.263697	0.176637	0.180739	0.188178	0.18754	0.172984	0.19684	0.195411	0.182191	0.167995	0.151271	0.17131	0.190925	0.180274	0.217867	0.230665	0.184619	0.234983	0.204506	0.190695	0.18916	0.184282	0.209794	0.173299	0.171698	0.176764	0.176082	0.166431
8.06295	0.202093	0.178198	0.178183	0.201016	0.200435	0.184906	0.194877	0.174151	0.248751	0.163368	0.178956	0.191968	0.182261	0.193058	0.186684	0.212106	0.210051	0.188607	0.204863	0.185089	0.208592	0.252885	0.169026	0.16483	0.189963	0.190084	0.190623	0.202465	0.208444	0.185493	0.170156	0.178899	0.194469	0.187357	0.179696	0.219211	0.219576	0.183249	0.230495	0.189896	0.182536	0.19938	0.183242	0.201754	0.183674	0.183743	0.176939	0.177216	0.166829
8.09628	0.193307	0.169869	0.175098	0.207629	0.217188	0.183526	0.185339	0.171868	0.252952	0.161772	0.177512	0.171042	0.190779	0.216726	0.175725	0.227157	0.207525	0.186341	0.212408	0.183185	0.196268	0.257891	0.173244	0.174025	0.185413	0.200851	0.184778	0.202123	0.21417	0.180128	0.165199	0.186023	0.168793	0.168346	0.174007	0.228659	0.23875	0.181394	0.232796	0.194994	0.187538	0.191506	0.181565	0.212244	0.177908	0.175858	0.178842	0.173426	0.165165
8.12963	0.197906	0.178745	0.178476	0.191122	0.205123	0.183398	0.186026	0.184133	0.246538	0.174339	0.179335	0.184707	0.184893	0.17462	0.175083	0.212108	0.206052	0.184335	0.188738	0.179131	0.182567	0.269837	0.1565	0.166052	0.199986	0.194764	0.156788	0.197789	0.206358	0.188392	0.168163	0.176068	0.186836	0.177577	0.177329	0.215297	0.230262	0.188101	0.21877	0.190182	0.18926	0.190756	0.186113	0.206758	0.171969	0.17076	0.182858	0.178809	0.164388
8.16295	0.201835	0.176388	0.180627	0.183339	0.208992	0.187856	0.190732	0.173513	0.240668	0.176835	0.177445	0.181366	0.178142	0.217523	0.187491	0.214746	0.202695	0.181548	0.195083	0.187308	0.213108	0.258164	0.176049	0.184369	0.191065	0.198559	0.185552	0.20136	0.208439	0.19028	0.162343	0.184693	0.17667	0.192079	0.182754	0.205904	0.234277	0.193622	0.233412	0.191705	0.181179	0.194401	0.191213	0.204638	0.178299	0.174813	0.174094	0.182484	0.157387
8.19628	0.193465	0.178525	0.175981	0.190279	0.210314	0.189184	0.195488	0.179702	0.251965	0.17383	0.178788	0.142275	0.186433	0.192491	0.189011	0.23445	0.21047	0.191031	0.20931	0.175704	0.186289	0.259345	0.165819	0.172806	0.19371	0.191953	0.169609	0.215668	0.212109	0.18446	0.168463	0.169417	0.170092	0.186277	0.181205	0.217108	0.228991	0.182413	0.216481	0.18639	0.191834	0.191981	0.184553	0.207034	0.180594	0.187793	0.174806	0.176075	0.166554
8.2296	0.192661	0.177023	0.178921	0.194231	0.196672	0.188033	0.191999	0.168025	0.247843	0.168153	0.169578	0.151221	0.17069	0.168164	0.179667	0.218673	0.202198	0.180514	0.189785	0.183707	0.190665	0.274819	0.15868	0.181427	0.195469	0.19915	0.182456	0.206318	0.203188	0.192428	0.164957	0.178495	0.168709	0.191504	0.178534	0.214089	0.226586	0.177629	0.217838	0.194388	0.187835	0.187669	0.184511	0.207094	0.177193	0.180153	0.176953	0.17401	0.167874
8.26295	0.198665	0.166933	0.176782	0.193964	0.204763	0.179597	0.189927	0.172836	0.246881	0.164232	0.187799	0.195921	0.182577	0.174636	0.181934	0.215017	0.205925	0.184265	0.187676	0.198057	0.204404	0.25667	0.157703	0.183504	0.188897	0.199075	0.183103	0.200473	0.201291	0.183433	0.170506	0.172736	0.172166	0.196484	0.185127	0.220542	0.223889	0.186569	0.21166	0.194687	0.188636	0.193961	0.17737	0.20624	0.173574	0.18032	0.178106	0.178713	0.165256
8.29628	0.198049	0.176801	0.185978	0.20335	0.214479	0.185486	0.186761	0.169775	0.252796	0.168288	0.186361	0.181797	0.179185	0.200792	0.181601	0.220792	0.209363	0.179703	0.210872	0.191801	0.213274	0.27505	0.171234	0.181917	0.191846	0.199433	0.181122	0.203263	0.219761	0.186452	0.180481	0.180728	0.171875	0.175084	0.179372	0.217794	0.232455	0.178292	0.23459	0.180135	0.183882	0.190123	0.191427	0.210085	0.173026	0.180056	0.178807	0.179593	0.166789
8.3296	0.19683	0.17981	0.175229	0.19438	0.207005	0.184663	0.191584	0.165432	0.249768	0.16042	0.178434	0.180315	0.189955	0.168818	0.167944	0.223849	0.207246	0.180575	0.189957	0.18887	0.210846	0.247876	0.174848	0.177008	0.192974	0.194935	0.175663	0.201365	0.199545	0.179722	0.176972	0.177406	0.180603	0.182456	0.17531	0.207704	0.226298	0.180064	0.220225	0.187949	0.187849	0.188077	0.189132	0.204449	0.179964	0.183837	0.178563	0.179109	0.166336
8.36297	0.197839	0.181417	0.173831	0.194373	0.20685	0.193105	0.188327	0.182141	0.245581	0.162147	0.189334	0.174388	0.195715	0.176832	0.188531	0.213274	0.214732	0.191667	0.189899	0.186074	0.200315	0.257761	0.176419	0.169438	0.19313	0.185654	0.178653	0.204844	0.206383	0.191982	0.161232	0.17789	0.186058	0.179856	0.181132	0.230064	0.23006	0.173372	0.237731	0.187935	0.188655	0.191908	0.187715	0.205755	0.171174	0.179352	0.180719	0.17115	0.163783
8.39628	0.188187	0.178179	0.178945	0.195068	0.216683	0.18364	0.199155	0.172427	0.251969	0.17333	0.182402	0.176192	0.180661	0.190876	0.180309	0.21996	0.203864	0.203168	0.198322	0.186572	0.208645	0.259414	0.166739	0.178541	0.184573	0.190638	0.178727	0.197127	0.210258	0.180758	0.170254	0.171567	0.157771	0.173238	0.178115	0.220077	0.224171	0.184219	0.221157	0.203354	0.191055	0.195381	0.181791	0.20736	0.170028	0.172241	0.177598	0.182247	0.159544
8.42955	0.196635	0.181949	0.17893	0.194778	0.205337	0.184727	0.18619	0.171683	0.249226	0.171965	0.178156	0.177484	0.18262	0.205916	0.19537	0.212004	0.209887	0.184764	0.189075	0.183651	0.185673	0.260531	0.174953	0.183276	0.188779	0.183615	0.188762	0.200731	0.19611	0.184985	0.162886	0.172495	0.169981	0.1931	0.184494	0.218249	0.233492	0.183444	0.247976	0.195487	0.196976	0.196804	0.19177	0.206173	0.174465	0.183883	0.178089	0.181002	0.163056
8.46293	0.197679	0.175241	0.178864	0.21198	0.20616	0.184844	0.185465	0.177355	0.255549	0.173043	0.188949	0.174364	0.181318	0.191475	0.170185	0.232236	0.219285	0.186441	0.176008	0.187728	0.192079	0.263011	0.170546	0.165679	0.190917	0.182884	0.182265	0.205382	0.204127	0.178949	0.170872	0.17875	0.162356	0.173264	0.179943	0.219749	0.223513	0.182113	0.236626	0.193186	0.187196	0.192265	0.189396	0.20819	0.180192	0.175079	0.179878	0.179032	0.165966
8.49628	0.193668	0.174234	0.173493	0.2077	0.201649	0.182076	0.193883	0.165451	0.246511	0.166903	0.186198	0.151491	0.170235	0.166543	0.186319	0.209649	0.20287	0.181566	0.192615	0.190081	0.199226	0.263768	0.169969	0.167867	0.194364	0.194543	0.184744	0.194147	0.21221	0.189799	0.167797	0.171095	0.20835	0.173479	0.18122	0.205075	0.232369	0.170817	0.236855	0.185302	0.181926	0.192659	0.18246	0.202	0.180873	0.176668	0.175441	0.178576	0.169813
8.52963	0.193143	0.177265	0.18442	0.186467	0.217108	0.179032	0.19187	0.171025	0.244233	0.184061	0.170762	0.1755	0.181751	0.179193	0.189867	0.238746	0.218579	0.18932	0.186191	0.184019	0.202154	0.262086	0.152706	0.169948	0.19319	0.187994	0.1725	0.205543	0.199823	0.190764	0.170293	0.188217	0.149917	0.185684	0.183518	0.219997	0.236787	0.183091	0.222307	0.188157	0.18346	0.193525	0.189369	0.207075	0.178115	0.170278	0.177024	0.168986	0.161062
8.56295	0.206275	0.176919	0.179272	0.192299	0.21749	0.182759	0.186217	0.163911	0.250004	0.165508	0.188185	0.175633	0.184507	0.212237	0.173335	0.221615	0.208664	0.177173	0.204373	0.183568	0.184201	0.260753	0.162522	0.168248	0.192259	0.194102	0.163691	0.200172	0.208596	0.175173	0.160466	0.177262	0.204177	0.189096	0.181738	0.217111	0.230412	0.172176	0.229884	0.183148	0.190485	0.18369	0.17847	0.208868	0.177979	0.180074	0.174234	0.185338	0.163746
8.59627	0.200579	0.170713	0.179226	0.201558	0.204601	0.182113	0.189428	0.166812	0.244266	0.175499	0.180521	0.156879	0.186335	0.205856	0.178227	0.233402	0.203776	0.185785	0.176356	0.184382	0.196697	0.244239	0.160753	0.165384	0.17626	0.194062	0.203672	0.196866	0.214875	0.189697	0.172629	0.175761	0.167623	0.194033	0.182108	0.218564	0.226339	0.18351	0.23849	0.189297	0.186368	0.19278	0.179207	0.204868	0.180807	0.17658	0.174657	0.179363	0.160482
8.62958	0.198364	0.181129	0.171271	0.186329	0.21466	0.187914	0.182516	0.168325	0.260551	0.175726	0.177654	0.201998	0.183429	0.19323	0.180015	0.215339	0.211722	0.188953	0.192102	0.186771	0.190996	0.254477	0.169738	0.171662	0.1967	0.183362	0.178667	0.208351	0.211782	0.176828	0.172255	0.172498	0.184895	0.179011	0.180562	0.210435	0.220841	0.169744	0.202167	0.190443	0.187589	0.186981	0.185623	0.205081	0.171783	0.182362	0.172752	0.175409	0.158095
8.66297	0.197504	0.172917	0.174863	0.194033	0.209494	0.182718	0.184358	0.173607	0.257057	0.16526	0.184786	0.183509	0.18072	0.170971	0.176343	0.237636	0.215035	0.182707	0.180939	0.188513	0.199276	0.258825	0.171034	0.172821	0.194884	0.181196	0.174625	0.200625	0.204829	0.185276	0.168708	0.181833	0.169396	0.17328	0.184225	0.215003	0.227356	0.197189	0.234406	0.187604	0.191381	0.196137	0.196405	0.211439	0.17415	0.17647	0.174464	0.179131	0.16095
8.69622	0.200675	0.169694	0.175977	0.192212	0.212267	0.187496	0.185791	0.179677	0.248288	0.169314	0.187172	0.200195	0.176746	0.168209	0.178983	0.220118	0.215788	0.18005	0.187611	0.192474	0.207368	0.267193	0.166767	0.180395	0.190378	0.192163	0.16126	0.209482	0.21752	0.182137	0.171405	0.190117	0.188754	0.195093	0.176302	0.212142	0.228777	0.175143	0.208958	0.18559	0.187248	0.196601	0.194795	0.209754	0.179389	0.182826	0.177235	0.176047	0.170176
8.72963	0.198493	0.173698	0.175943	0.203715	0.207621	0.18676	0.185875	0.177399	0.244353	0.165593	0.180844	0.207052	0.18138	0.17574	0.184112	0.214583	0.213757	0.183574	0.198459	0.186392	0.205118	0.243014	0.18532	0.177811	0.190739	0.196584	0.162632	0.214031	0.201786	0.186622	0.171217	0.180771	0.188622	0.196971	0.179089	0.214286	0.224289	0.187779	0.239638	0.198753	0.192276	0.192212	0.188386	0.210588	0.17144	0.180271	0.179026	0.170587	0.164071
8.76293	0.194539	0.174283	0.180854	0.170853	0.206411	0.193887	0.188447	0.178998	0.256876	0.169353	0.198867	0.186579	0.190936	0.211694	0.191567	0.218713	0.20762	0.193823	0.169874	0.179294	0.19219	0.2611	0.18114	0.172964	0.191946	0.19587	0.195404	0.209395	0.215128	0.184307	0.171143	0.18245	0.179107	0.175366	0.178642	0.212107	0.228276	0.187539	0.21976	0.191901	0.191712	0.195157	0.175895	0.20498	0.177267	0.186051	0.170314	0.179006	0.167103
8.79625	0.193145	0.174121	0.177503	0.191381	0.200897	0.18011	0.191209	0.183032	0.252616	0.169205	0.181737	0.188123	0.177089	0.185312	0.190851	0.220107	0.220229	0.180251	0.188829	0.184046	0.194275	0.260951	0.18042	0.180435	0.190282	0.1901	0.172269	0.191464	0.222947	0.185426	0.167886	0.172736	0.17694	0.181959	0.178255	0.21649	0.22763	0.171893	0.232827	0.182515	0.184727	0.200131	0.180127	0.207788	0.180237	0.186425	0.180277	0.181465	0.170188
8.82962	0.20144	0.178997	0.182192	0.190342	0.197335	0.186855	0.191583	0.170176	0.259965	0.17652	0.18192	0.191527	0.182149	0.218329	0.183233	0.213563	0.204928	0.193764	0.189994	0.191918	0.210915	0.274398	0.173312	0.179331	0.191122	0.196313	0.17563	0.201578	0.220234	0.181408	0.168852	0.186684	0.173897	0.185334	0.177725	0.206583	0.22385	0.175029	0.253217	0.18626	0.193528	0.196243	0.191055	0.207109	0.168785	0.172613	0.182198	0.175248	0.161144
8.86295	0.197551	0.172586	0.17477	0.186536	0.207973	0.182909	0.192132	0.173717	0.251123	0.166804	0.177353	0.179975	0.187124	0.237275	0.187476	0.232034	0.208228	0.186732	0.176446	0.181902	0.198873	0.275338	0.164607	0.169101	0.191039	0.179046	0.16414	0.205099	0.199819	0.19082	0.170762	0.193877	0.169077	0.178424	0.182516	0.213523	0.221848	0.163289	0.237749	0.183502	0.185046	0.196249	0.189788	0.204533	0.182065	0.179917	0.183698	0.17403	0.167834
8.89627	0.197998	0.176766	0.179603	0.189908	0.210554	0.186321	0.184321	0.184824	0.247151	0.167492	0.18008	0.181669	0.193246	0.212556	0.181165	0.204649	0.211475	0.197504	0.184387	0.178612	0.19902	0.251416	0.176234	0.163285	0.186285	0.195703	0.181501	0.191979	0.217663	0.185295	0.164797	0.183308	0.17476	0.174013	0.190968	0.202862	0.225349	0.187424	0.232029	0.186546	0.188684	0.185922	0.188143	0.206922	0.185351	0.168996	0.175645	0.183708	0.166844
8.92962	0.199893	0.166655	0.170977	0.201305	0.21255	0.187675	0.193657	0.170619	0.245057	0.173333	0.191297	0.193421	0.173094	0.144957	0.179984	0.220529	0.206814	0.181575	0.193436	0.177464	0.196759	0.258988	0.176927	0.170277	0.189884	0.19448	0.165725	0.194544	0.213897	0.185468	0.158761	0.186384	0.159093	0.165552	0.178624	0.193389	0.234641	0.184755	0.232476	0.180223	0.187719	0.190196	0.183885	0.206042	0.174068	0.175491	0.179657	0.179855	0.163756
8.96295	0.199558	0.172079	0.168376	0.181715	0.208078	0.182294	0.198568	0.181816	0.255125	0.167525	0.16795	0.177874	0.184748	0.21142	0.178198	0.227542	0.210962	0.176397	0.182693	0.184888	0.187703	0.259649	0.166977	0.164408	0.189964	0.183214	0.178619	0.195621	0.20237	0.187522	0.177632	0.168252	0.191566	0.183499	0.184701	0.21811	0.226659	0.181616	0.228247	0.190246	0.186006	0.192342	0.186263	0.207863	0.17639	0.175833	0.17936	0.179881	0.167326
8.99628	0.201978	0.169873	0.178883	0.192864	0.209424	0.186768	0.190289	0.175192	0.257172	0.167609	0.182344	0.176748	0.182727	0.195524	0.172749	0.237379	0.216061	0.191836	0.182161	0.182849	0.209397	0.275581	0.172234	0.186661	0.183953	0.194536	0.17374	0.198565	0.208758	0.185508	0.171221	0.178618	0.177921	0.183895	0.183077	0.214902	0.230337	0.173622	0.228952	0.193236	0.182593	0.189724	0.181968	0.211491	0.171654	0.17508	0.175127	0.178256	0.16703
9.02962	0.200494	0.168039	0.181848	0.190621	0.202864	0.18733	0.188667	0.174789	0.253363	0.173086	0.178842	0.186879	0.190036	0.141134	0.180636	0.220284	0.218634	0.191147	0.20072	0.198381	0.204448	0.26077	0.182356	0.170587	0.187672	0.194189	0.183701	0.212311	0.21501	0.191429	0.16789	0.185475	0.166294	0.19254	0.180238	0.219215	0.231823	0.177559	0.206571	0.190035	0.187308	0.190721	0.18565	0.210036	0.174442	0.180167	0.174088	0.186007	0.166701
9.06293	0.200896	0.173882	0.171415	0.179244	0.206691	0.190432	0.195429	0.179463	0.26592	0.173312	0.192343	0.197185	0.185656	0.191534	0.185521	0.209738	0.211402	0.17686	0.206247	0.185878	0.196343	0.267673	0.168971	0.16346	0.199539	0.190854	0.175129	0.207362	0.216328	0.194107	0.175401	0.184649	0.169497	0.187973	0.176073	0.199022	0.229094	0.184683	0.209753	0.190304	0.193416	0.191845	0.186714	0.207764	0.178664	0.17333	0.18139	0.185481	0.163194
9.09627	0.196844	0.175051	0.176086	0.173427	0.215508	0.185908	0.190943	0.17037	0.254542	0.171189	0.180387	0.163862	0.180853	0.167245	0.179	0.238079	0.208411	0.186689	0.198478	0.186795	0.201819	0.266707	0.168264	0.161787	0.189657	0.182391	0.192338	0.209091	0.197714	0.180038	0.172207	0.170557	0.1672	0.170836	0.174943	0.206972	0.223142	0.189346	0.220825	0.187951	0.186651	0.186478	0.182594	0.209241	0.17992	0.17335	0.177916	0.171337	0.171487
9.12962	0.206611	0.177348	0.178526	0.165872	0.219365	0.177754	0.19022	0.17817	0.251726	0.167833	0.172697	0.152495	0.176971	0.168709	0.193154	0.230404	0.214116	0.193091	0.200397	0.174922	0.199592	0.265946	0.167498	0.172276	0.189725	0.187248	0.177132	0.205981	0.202363	0.176941	0.163984	0.161493	0.214388	0.186064	0.185333	0.211683	0.221303	0.188924	0.227635	0.187612	0.179734	0.190486	0.176574	0.208661	0.173352	0.175717	0.177209	0.179827	0.160491
9.16297	0.194694	0.174866	0.17461	0.198454	0.209284	0.189232	0.181518	0.171517	0.25325	0.172047	0.183137	0.178315	0.17636	0.147292	0.185848	0.206706	0.215872	0.182934	0.182763	0.180656	0.186711	0.260993	0.167493	0.176321	0.18859	0.19043	0.166031	0.20515	0.203609	0.184626	0.169805	0.183842	0.167494	0.168314	0.182062	0.214525	0.226872	0.176192	0.21	0.184092	0.187727	0.193578	0.19129	0.205739	0.180526	0.17828	0.176317	0.179039	0.166953
9.19628	0.199325	0.17455	0.178695	0.193211	0.214203	0.184541	0.196711	0.182189	0.24604	0.162551	0.173042	0.152694	0.185878	0.24852	0.182559	0.226087	0.210997	0.192793	0.186497	0.179632	0.191624	0.251253	0.167224	0.176142	0.188355	0.193025	0.161761	0.193617	0.197179	0.177231	0.170301	0.178406	0.197708	0.168158	0.18076	0.211672	0.236528	0.181388	0.234437	0.195313	0.193134	0.19314	0.183377	0.20607	0.175245	0.179114	0.178073	0.18256	0.163597
9.22963	0.202479	0.174608	0.182278	0.187049	0.217428	0.183461	0.193344	0.173926	0.248202	0.182545	0.174733	0.17734	0.183899	0.159169	0.180419	0.225329	0.210675	0.190451	0.215643	0.176006	0.210407	0.264768	0.17089	0.177914	0.191471	0.191039	0.198527	0.2037	0.191403	0.182822	0.172409	0.192008	0.182576	0.183633	0.184886	0.215721	0.22962	0.182335	0.235535	0.187257	0.180829	0.191545	0.186033	0.209013	0.176991	0.179778	0.170067	0.174109	0.169123
9.26292	0.203062	0.176613	0.173288	0.205324	0.223498	0.187086	0.19241	0.174193	0.247473	0.171122	0.178243	0.197079	0.186539	0.222351	0.180499	0.21994	0.216822	0.196092	0.177988	0.189548	0.2039	0.267353	0.17622	0.163544	0.19843	0.181425	0.167259	0.210676	0.206909	0.183189	0.166362	0.190423	0.164736	0.184637	0.187811	0.2047	0.235753	0.194226	0.232841	0.199318	0.189983	0.191182	0.183018	0.211273	0.175663	0.177173	0.173784	0.176111	0.163082
9.29628	0.197574	0.177513	0.180869	0.200239	0.209466	0.181185	0.187781	0.169342	0.249177	0.166392	0.179872	0.199103	0.174305	0.22472	0.194754	0.219604	0.211703	0.197382	0.193346	0.186701	0.203884	0.277752	0.1653	0.166852	0.194671	0.189819	0.168362	0.196917	0.197035	0.182494	0.171009	0.173088	0.178114	0.18109	0.184556	0.223081	0.226221	0.181346	0.235312	0.18999	0.186069	0.19111	0.188544	0.206688	0.17327	0.173896	0.175615	0.185657	0.164406
9.3296	0.197857	0.17072	0.178966	0.188383	0.204403	0.184221	0.18969	0.173363	0.251689	0.175093	0.177507	0.189974	0.195146	0.171033	0.186564	0.21936	0.213144	0.187544	0.193013	0.192533	0.204795	0.268573	0.175606	0.189504	0.195834	0.194943	0.173101	0.198243	0.213071	0.187804	0.167033	0.181236	0.170366	0.179069	0.180848	0.202512	0.240357	0.178407	0.21972	0.191054	0.187278	0.198096	0.176116	0.207992	0.183411	0.190496	0.175094	0.175915	0.164642
9.36295	0.204503	0.180302	0.166767	0.190432	0.214126	0.179724	0.191166	0.173731	0.263421	0.173509	0.173619	0.18021	0.183312	0.172732	0.174166	0.208513	0.21462	0.186374	0.182129	0.191851	0.199886	0.246052	0.167407	0.159413	0.194677	0.193723	0.159682	0.208351	0.214922	0.181552	0.167851	0.187387	0.18632	0.199599	0.184843	0.210432	0.2295	0.184146	0.22733	0.184952	0.188159	0.202488	0.170468	0.209418	0.180071	0.166138	0.178069	0.184081	0.169992
9.39627	0.205308	0.166988	0.177104	0.193894	0.210279	0.18142	0.183806	0.179676	0.256933	0.175503	0.193177	0.164115	0.181172	0.180613	0.18002	0.23197	0.213727	0.183841	0.189462	0.195097	0.206825	0.246332	0.180061	0.17784	0.188998	0.185991	0.170975	0.206384	0.200814	0.185482	0.169575	0.18491	0.173036	0.187553	0.181571	0.214417	0.231459	0.175685	0.229964	0.191732	0.186879	0.198125	0.183003	0.211122	0.179124	0.189865	0.173163	0.183193	0.165937
9.42955	0.200025	0.172398	0.1802	0.201078	0.203073	0.182064	0.186627	0.170689	0.253404	0.16692	0.180758	0.168538	0.173238	0.19515	0.189922	0.213437	0.217938	0.18456	0.199184	0.177655	0.189944	0.259978	0.164731	0.177545	0.188491	0.189025	0.166519	0.203285	0.207269	0.183752	0.172783	0.189456	0.193521	0.188243	0.168448	0.219307	0.229676	0.184273	0.233954	0.173147	0.195427	0.201938	0.180557	0.207387	0.178291	0.182615	0.176892	0.180561	0.164708
9.46295	0.194472	0.171801	0.175635	0.189164	0.208851	0.178138	0.189227	0.174607	0.249147	0.175063	0.179646	0.17303	0.182332	0.16802	0.174958	0.218235	0.212273	0.200883	0.201654	0.192232	0.199444	0.273989	0.17068	0.166025	0.190624	0.191999	0.19493	0.200571	0.217762	0.18516	0.166314	0.190259	0.1825	0.185718	0.172963	0.219852	0.222527	0.172708	0.213121	0.196305	0.185525	0.192282	0.184557	0.203855	0.182017	0.180374	0.1775	0.185388	0.168847
9.49628	0.204109	0.174568	0.169973	0.195919	0.202918	0.182251	0.187139	0.178697	0.250121	0.164485	0.179534	0.172489	0.177162	0.206736	0.185087	0.219879	0.21427	0.200444	0.193017	0.192253	0.183836	0.253875	0.18435	0.160668	0.194033	0.188085	0.180851	0.2026	0.214966	0.178651	0.17858	0.182008	0.176555	0.184538	0.183805	0.216385	0.230532	0.186737	0.262035	0.188801	0.183005	0.191026	0.185991	0.208804	0.172694	0.173802	0.171551	0.180293	0.166858
9.5296	0.19797	0.171804	0.182934	0.19697	0.21726	0.180224	0.189886	0.170596	0.252128	0.160474	0.178003	0.183472	0.182744	0.197966	0.177174	0.237546	0.215026	0.183665	0.199563	0.193688	0.202793	0.265835	0.176557	0.168913	0.195475	0.183289	0.179222	0.202291	0.201624	0.182796	0.168376	0.179046	0.178487	0.172839	0.185689	0.213757	0.22882	0.182079	0.253579	0.18659	0.192111	0.191343	0.197729	0.211892	0.178919	0.183189	0.169333	0.17649	0.165152
9.56293	0.20305	0.171187	0.174396	0.197364	0.21299	0.175211	0.184944	0.175331	0.249718	0.18233	0.183079	0.156353	0.17285	0.156579	0.177081	0.219745	0.206901	0.18045	0.199509	0.189029	0.205945	0.250497	0.173455	0.175129	0.189916	0.18326	0.156238	0.199212	0.225471	0.184837	0.167217	0.187494	0.188741	0.190633	0.185716	0.214499	0.224009	0.177675	0.219302	0.193696	0.186339	0.196906	0.183997	0.21138	0.183805	0.174938	0.178812	0.177123	0.163936
9.59623	0.200308	0.179057	0.178169	0.208512	0.206215	0.183338	0.200328	0.184008	0.260755	0.161948	0.176795	0.179773	0.18286	0.167228	0.179836	0.234266	0.217414	0.189958	0.219601	0.183509	0.202427	0.27009	0.164204	0.182082	0.19064	0.18465	0.161585	0.198688	0.210887	0.186238	0.164939	0.182558	0.193737	0.187141	0.184385	0.210474	0.232868	0.185431	0.221887	0.1921	0.191938	0.200481	0.180508	0.213044	0.183192	0.182775	0.177513	0.184958	0.169559
9.6296	0.200377	0.177785	0.17838	0.195683	0.20043	0.183307	0.192743	0.177133	0.249484	0.168977	0.174294	0.182043	0.18232	0.226186	0.179426	0.223854	0.214532	0.177557	0.213056	0.18608	0.192228	0.265498	0.174052	0.164722	0.191673	0.185793	0.172491	0.204503	0.20947	0.185509	0.170437	0.177918	0.181041	0.165757	0.179518	0.212781	0.238097	0.18115	0.215206	0.180412	0.186569	0.192289	0.185114	0.210167	0.185694	0.189712	0.179461	0.185496	0.167177
9.66297	0.200637	0.166745	0.171171	0.179953	0.20829	0.180994	0.191055	0.171837	0.255676	0.181189	0.18021	0.167221	0.178301	0.17218	0.193929	0.214875	0.208951	0.19355	0.208032	0.184586	0.200253	0.255046	0.172254	0.181973	0.192468	0.188125	0.188182	0.200559	0.217989	0.186492	0.162803	0.191663	0.197222	0.180128	0.187737	0.197873	0.221255	0.187646	0.221379	0.182115	0.183301	0.195093	0.190551	0.210064	0.180553	0.190001	0.181916	0.18943	0.16737
9.69628	0.204271	0.178935	0.180847	0.201981	0.215915	0.182414	0.193673	0.173535	0.257103	0.177555	0.179979	0.194849	0.181858	0.154474	0.188604	0.232563	0.21391	0.195682	0.192771	0.185267	0.201176	0.260372	0.175356	0.164762	0.188067	0.19973	0.192714	0.196951	0.219059	0.184458	0.173979	0.182065	0.225417	0.188833	0.184724	0.206757	0.227136	0.183895	0.243082	0.176823	0.187929	0.192871	0.179926	0.210588	0.19005	0.18011	0.17757	0.19081	0.171214
9.72962	0.203361	0.182632	0.171407	0.19733	0.212047	0.18574	0.192278	0.172759	0.247235	0.175544	0.171711	0.168094	0.176031	0.209145	0.185661	0.229995	0.21411	0.196922	0.196278	0.190477	0.205058	0.265914	0.176486	0.172754	0.187914	0.192985	0.193594	0.203181	0.21113	0.183863	0.16709	0.171303	0.179336	0.18882	0.184696	0.208476	0.226366	0.187161	0.209525	0.181984	0.193018	0.192471	0.193528	0.20964	0.175698	0.185636	0.178615	0.16853	0.16404
9.76293	0.200925	0.169954	0.188475	0.19716	0.212643	0.181139	0.187927	0.170979	0.253073	0.175866	0.177125	0.172821	0.181141	0.193908	0.176183	0.218032	0.211855	0.183051	0.227588	0.193831	0.197653	0.262715	0.175668	0.164852	0.189409	0.184233	0.152774	0.204314	0.209114	0.186085	0.164502	0.177443	0.167425	0.184413	0.189392	0.214626	0.229198	0.176108	0.239539	0.184606	0.186836	0.196879	0.195195	0.209862	0.170428	0.175064	0.177202	0.181516	0.160043
9.7963	0.200979	0.170788	0.173152	0.194783	0.215202	0.17484	0.190255	0.176795	0.249014	0.171718	0.182313	0.167059	0.172769	0.237363	0.175666	0.221095	0.220272	0.179526	0.182238	0.180704	0.20223	0.262873	0.169701	0.164668	0.191293	0.188848	0.181084	0.207604	0.203282	0.180707	0.165726	0.171469	0.188368	0.194013	0.179369	0.207034	0.227545	0.171455	0.228583	0.187665	0.18743	0.195065	0.179581	0.210365	0.179717	0.171753	0.174747	0.171712	0.165623
9.82963	0.207541	0.179335	0.179655	0.197819	0.208196	0.187156	0.192995	0.185131	0.255469	0.17638	0.184957	0.180508	0.178719	0.213888	0.193468	0.227666	0.216811	0.19647	0.190125	0.192169	0.186518	0.256373	0.171789	0.174122	0.183306	0.188569	0.162779	0.205652	0.219773	0.190318	0.170105	0.187204	0.188536	0.192636	0.183791	0.220268	0.232656	0.193022	0.224613	0.189693	0.189656	0.19557	0.185231	0.213805	0.179132	0.184134	0.173867	0.179041	0.167159
9.86293	0.2066	0.173055	0.173538	0.179192	0.212504	0.181519	0.186614	0.171328	0.246857	0.170671	0.175811	0.183357	0.181726	0.165791	0.182082	0.221058	0.210532	0.19837	0.185583	0.187275	0.211505	0.255605	0.171801	0.175376	0.18925	0.187025	0.18321	0.207907	0.215456	0.187733	0.163845	0.192273	0.204505	0.187848	0.186774	0.201912	0.22845	0.182945	0.24335	0.18547	0.181418	0.189529	0.186845	0.211179	0.18413	0.177061	0.182771	0.164937	0.163347
9.89627	0.202071	0.172167	0.166504	0.194406	0.211622	0.188171	0.192263	0.180991	0.252336	0.171694	0.176237	0.192856	0.179804	0.189157	0.170566	0.227278	0.207412	0.168498	0.204676	0.191391	0.211044	0.246915	0.18144	0.16157	0.191924	0.192079	0.170782	0.19971	0.222956	0.189976	0.182387	0.173909	0.188534	0.218061	0.183257	0.202983	0.231027	0.184587	0.24301	0.188343	0.180852	0.194606	0.191062	0.211811	0.173269	0.184516	0.177942	0.184396	0.162
9.9296	0.204271	0.179075	0.170551	0.195963	0.209031	0.184594	0.182396	0.174237	0.251646	0.181706	0.183382	0.153357	0.177374	0.221708	0.176942	0.214289	0.218607	0.174195	0.186583	0.184458	0.215277	0.253896	0.16858	0.167857	0.187044	0.185338	0.173297	0.203113	0.195087	0.188226	0.178323	0.19638	0.189974	0.17325	0.187327	0.211634	0.235395	0.178641	0.247001	0.190238	0.182831	0.198919	0.189927	0.20721	0.182026	0.180418	0.177707	0.178719	0.167272
9.96293	0.204184	0.175103	0.182388	0.193654	0.220899	0.180301	0.19046	0.18636	0.253213	0.171846	0.188126	0.181039	0.183624	0.200425	0.190159	0.21302	0.209011	0.184398	0.217513	0.189371	0.204138	0.257206	0.174556	0.175502	0.188739	0.186472	0.191003	0.202757	0.225158	0.186728	0.178577	0.183492	0.173533	0.189691	0.188561	0.207743	0.237152	0.181721	0.219061	0.186855	0.18931	0.200525	0.18457	0.214062	0.179143	0.179438	0.173514	0.184343	0.163136
9.99623	0.199942	0.181613	0.180535	0.205469	0.218175	0.186979	0.18957	0.173714	0.254234	0.178572	0.192769	0.169622	0.179269	0.167559	0.188117	0.230169	0.211431	0.180425	0.189408	0.191327	0.223457	0.27644	0.177426	0.170859	0.196907	0.192989	0.210859	0.20536	0.220836	0.187487	0.168343	0.201271	0.163579	0.164219	0.185125	0.203624	0.231134	0.186485	0.251532	0.17931	0.191933	0.193608	0.184624	0.210174	0.175861	0.180429	0.176735	0.188399	0.161267
10.0296	0.19933	0.172206	0.18201	0.202537	0.221885	0.185244	0.18874	0.17321	0.255669	0.176326	0.185682	0.15048	0.185336	0.210152	0.183689	0.229613	0.219229	0.187771	0.204888	0.196128	0.209955	0.261792	0.166801	0.166362	0.201768	0.195087	0.193332	0.207382	0.221475	0.17971	0.179453	0.174914	0.16457	0.199124	0.185666	0.198304	0.229911	0.17946	0.21356	0.185897	0.189253	0.196373	0.186752	0.208198	0.185724	0.166505	0.179512	0.181689	0.164897
10.063	0.200997	0.174999	0.174142	0.197095	0.219308	0.189937	0.183076	0.175758	0.253512	0.181546	0.183221	0.169981	0.176865	0.204163	0.173326	0.21784	0.209516	0.193931	0.183997	0.18779	0.187337	0.263405	0.173963	0.169789	0.194508	0.187237	0.179544	0.201231	0.215137	0.185818	0.171549	0.178287	0.165382	0.19957	0.191669	0.201468	0.224144	0.17845	0.24494	0.17889	0.190925	0.196852	0.177203	0.209571	0.174124	0.176659	0.176744	0.179809	0.160764
10.0963	0.205076	0.175645	0.180721	0.194315	0.212317	0.18497	0.193669	0.174622	0.251409	0.169476	0.187672	0.164043	0.181268	0.18582	0.188102	0.219057	0.211674	0.191654	0.188909	0.191736	0.197045	0.260778	0.172411	0.177738	0.189814	0.184475	0.180317	0.196254	0.22452	0.183781	0.172907	0.181761	0.157624	0.187745	0.186489	0.202808	0.228393	0.175639	0.239377	0.183795	0.184252	0.191141	0.184831	0.208926	0.185044	0.180182	0.17558	0.182177	0.169672
10.1296	0.209044	0.175048	0.180183	0.186474	0.210931	0.182451	0.191666	0.183756	0.260048	0.178745	0.200287	0.177656	0.17857	0.198784	0.196968	0.235036	0.217363	0.203522	0.19685	0.192681	0.191555	0.260356	0.172367	0.178766	0.194059	0.186544	0.163811	0.204517	0.21887	0.184484	0.175924	0.190208	0.18352	0.194603	0.187173	0.208678	0.231213	0.183966	0.224186	0.194894	0.191094	0.200584	0.185644	0.214219	0.178892	0.185477	0.183206	0.183598	0.16823
10.1629	0.189077	0.180668	0.179764	0.203969	0.200656	0.186038	0.190761	0.175182	0.251965	0.173882	0.179374	0.174039	0.183027	0.16046	0.185915	0.225541	0.211584	0.186908	0.203533	0.180677	0.199249	0.251975	0.179167	0.188664	0.200867	0.187606	0.157532	0.205969	0.207357	0.189246	0.168336	0.190552	0.154803	0.176731	0.182924	0.211276	0.232313	0.187719	0.239	0.176649	0.185787	0.197285	0.190655	0.208393	0.179672	0.183716	0.169117	0.186899	0.158928
10.1963	0.201971	0.1786	0.171306	0.198555	0.209247	0.193083	0.189415	0.170431	0.263654	0.170981	0.185952	0.185022	0.179942	0.176231	0.182846	0.23169	0.207552	0.184059	0.193612	0.183208	0.193988	0.251949	0.170629	0.171469	0.190753	0.183264	0.210465	0.202634	0.204988	0.183349	0.17349	0.187072	0.203389	0.210233	0.191916	0.209471	0.224842	0.180517	0.236229	0.191261	0.183815	0.205516	0.185985	0.212879	0.173149	0.187374	0.181428	0.177472	0.16711
10.2296	0.205082	0.178943	0.175971	0.208666	0.227851	0.172108	0.191653	0.172455	0.251859	0.176247	0.186739	0.185387	0.192544	0.20014	0.192767	0.212034	0.220162	0.175549	0.203691	0.192346	0.193858	0.266668	0.179504	0.180382	0.200837	0.181107	0.178378	0.201338	0.22946	0.180228	0.168816	0.187142	0.198471	0.194166	0.190799	0.214373	0.238195	0.187827	0.24686	0.187458	0.18336	0.189023	0.191816	0.211236	0.177134	0.180905	0.164828	0.173574	0.162626
10.263	0.204459	0.170474	0.171603	0.19372	0.214103	0.188329	0.185968	0.179185	0.251052	0.176681	0.194539	0.189996	0.173584	0.17448	0.180084	0.224341	0.209973	0.18684	0.1774	0.178167	0.191431	0.243709	0.163577	0.163598	0.191304	0.184337	0.164562	0.200128	0.205668	0.184076	0.164173	0.187707	0.173679	0.187729	0.184012	0.200348	0.228037	0.179499	0.224461	0.187331	0.190105	0.18779	0.187445	0.208774	0.17904	0.179199	0.177591	0.18621	0.169535
10.2963	0.205523	0.172425	0.177101	0.205517	0.212633	0.189991	0.188146	0.180549	0.267637	0.179063	0.186811	0.179412	0.186492	0.18399	0.183319	0.208861	0.217369	0.188256	0.224636	0.188493	0.200754	0.268869	0.173535	0.178093	0.198193	0.18943	0.197979	0.200044	0.218817	0.183788	0.159767	0.191275	0.192414	0.192119	0.187829	0.197315	0.222675	0.182373	0.23614	0.18541	0.186704	0.19012	0.189694	0.212995	0.186254	0.181678	0.180114	0.168831	0.17214
10.3296	0.202311	0.171079	0.178807	0.185845	0.203518	0.191994	0.198898	0.172752	0.257459	0.169132	0.195219	0.203694	0.185322	0.188949	0.194801	0.227582	0.215198	0.182657	0.197618	0.189983	0.20662	0.263607	0.173126	0.179653	0.187883	0.181725	0.188444	0.197292	0.22543	0.186356	0.178368	0.193355	0.178279	0.191554	0.189336	0.213258	0.233054	0.189837	0.25003	0.183212	0.197998	0.196151	0.184263	0.212255	0.178812	0.175429	0.185552	0.184293	0.16771
10.3629	0.203047	0.177779	0.174661	0.19323	0.215515	0.187058	0.196432	0.175789	0.257624	0.175964	0.192079	0.170308	0.184456	0.212028	0.199733	0.234374	0.210851	0.178536	0.182807	0.184572	0.20865	0.259191	0.172386	0.173436	0.192832	0.191601	0.218565	0.210558	0.214074	0.182251	0.168437	0.174209	0.199128	0.181361	0.194732	0.188725	0.230237	0.186596	0.261004	0.196774	0.190876	0.198973	0.190771	0.207647	0.182638	0.186109	0.182995	0.180604	0.172704
10.3963	0.20288	0.179349	0.178409	0.185578	0.204378	0.184302	0.187622	0.169564	0.264996	0.172767	0.182626	0.163604	0.182242	0.188712	0.195084	0.216237	0.215203	0.196213	0.183772	0.192013	0.194832	0.271059	0.161884	0.171936	0.192991	0.181399	0.177501	0.208125	0.207098	0.186748	0.16865	0.181591	0.150881	0.182299	0.185815	0.21171	0.227785	0.177887	0.229757	0.172371	0.19169	0.198418	0.190947	0.212801	0.180727	0.182344	0.186738	0.173926	0.163548
10.4296	0.202643	0.187379	0.18387	0.195947	0.217735	0.18106	0.198081	0.180163	0.262397	0.179834	0.18257	0.169842	0.175194	0.18678	0.205709	0.22203	0.206648	0.192822	0.212291	0.186005	0.204323	0.254331	0.168304	0.171768	0.190011	0.18394	0.170457	0.208466	0.210245	0.182489	0.164822	0.183162	0.191835	0.172972	0.188304	0.197253	0.221647	0.188015	0.232659	0.182928	0.181441	0.194215	0.190841	0.208453	0.178779	0.182852	0.178633	0.181342	0.168019
10.463	0.202542	0.175164	0.176001	0.187717	0.211517	0.191141	0.19231	0.176837	0.258591	0.170431	0.195265	0.179451	0.180086	0.192648	0.186663	0.232795	0.221476	0.186315	0.197972	0.181544	0.19094	0.260959	0.178395	0.168313	0.192149	0.186286	0.171557	0.200339	0.215864	0.186797	0.173569	0.181043	0.168159	0.182663	0.180705	0.198016	0.225537	0.179204	0.233191	0.190656	0.187433	0.19899	0.18574	0.211363	0.174723	0.178654	0.185121	0.179391	0.160767
10.4962	0.204792	0.176816	0.165206	0.195194	0.231371	0.188386	0.18948	0.177125	0.256626	0.177544	0.173619	0.172963	0.175449	0.190187	0.180895	0.231403	0.218414	0.18317	0.205292	0.178924	0.20668	0.269452	0.171596	0.171006	0.195463	0.187929	0.172884	0.20307	0.215179	0.179752	0.16091	0.185532	0.196204	0.178476	0.180643	0.211567	0.225505	0.17522	0.241537	0.188072	0.183521	0.198682	0.183873	0.209695	0.179518	0.183901	0.173982	0.184521	0.165925
10.5296	0.204525	0.176796	0.169762	0.194324	0.208164	0.184039	0.190618	0.179647	0.250933	0.176166	0.179685	0.166467	0.176173	0.215228	0.1774	0.225296	0.213723	0.168347	0.203342	0.178079	0.200775	0.249427	0.16573	0.179334	0.192983	0.191602	0.181946	0.198088	0.220395	0.183189	0.167642	0.179251	0.206105	0.181017	0.186947	0.204084	0.227205	0.181143	0.242253	0.185973	0.188013	0.196044	0.189819	0.21034	0.18357	0.183479	0.182122	0.184213	0.169432
10.5629	0.198157	0.180409	0.178745	0.183248	0.213387	0.191048	0.18833	0.173099	0.253085	0.170452	0.175212	0.149791	0.193417	0.192374	0.191048	0.22379	0.208219	0.185117	0.190133	0.188388	0.199109	0.253677	0.187918	0.174284	0.196054	0.177492	0.183158	0.20677	0.229094	0.182936	0.175727	0.187793	0.168971	0.212214	0.184663	0.209684	0.229924	0.174375	0.223678	0.181688	0.192361	0.197502	0.171745	0.211995	0.174603	0.174247	0.181688	0.184052	0.166045
10.5963	0.206495	0.168053	0.184943	0.195765	0.213473	0.186051	0.192034	0.170315	0.255982	0.175323	0.197441	0.198813	0.173333	0.207395	0.196622	0.220857	0.214246	0.181545	0.194104	0.19139	0.211115	0.276733	0.183454	0.180814	0.193658	0.178705	0.168412	0.195337	0.208845	0.189883	0.166003	0.19605	0.201126	0.189557	0.189311	0.206074	0.235106	0.17738	0.208248	0.193994	0.187325	0.190848	0.183788	0.208922	0.181026	0.183436	0.179776	0.184488	0.166933
10.6296	0.196779	0.17802	0.179912	0.202188	0.211289	0.185731	0.195784	0.174466	0.252076	0.173165	0.187398	0.18511	0.186474	0.188742	0.177272	0.241743	0.209576	0.184982	0.194517	0.187469	0.200508	0.262162	0.18329	0.176796	0.197493	0.193488	0.174135	0.197437	0.198974	0.190841	0.172016	0.181964	0.19827	0.186646	0.184796	0.215575	0.232025	0.194319	0.227913	0.193714	0.190152	0.200669	0.190134	0.213771	0.187991	0.182867	0.180593	0.188668	0.163304
10.6629	0.202928	0.176242	0.183726	0.197255	0.202956	0.190909	0.201034	0.191129	0.257442	0.176138	0.186913	0.167919	0.178993	0.19226	0.184986	0.232996	0.209353	0.179196	0.198827	0.191677	0.206337	0.26396	0.181839	0.177601	0.192137	0.179413	0.188563	0.204275	0.217209	0.185078	0.174885	0.197339	0.184963	0.177379	0.190777	0.207873	0.230796	0.179748	0.226324	0.185108	0.187326	0.194566	0.19029	0.205462	0.176668	0.177536	0.182019	0.187962	0.169239
10.6963	0.213905	0.181626	0.177581	0.217586	0.211557	0.184434	0.190607	0.178567	0.263802	0.182812	0.199616	0.186881	0.184871	0.183465	0.193614	0.223776	0.213789	0.17407	0.206011	0.187612	0.190453	0.261172	0.17159	0.17101	0.188566	0.185155	0.187653	0.214158	0.219403	0.186547	0.166364	0.196704	0.210497	0.196858	0.186954	0.213426	0.231926	0.176968	0.253043	0.183961	0.190207	0.200103	0.200889	0.213796	0.178664	0.191542	0.183073	0.17687	0.161517
10.7296	0.202851	0.177588	0.186942	0.193458	0.208546	0.190859	0.185334	0.178973	0.269477	0.16997	0.182304	0.161195	0.183588	0.218079	0.200012	0.238086	0.216145	0.190263	0.201415	0.194654	0.206193	0.260041	0.168729	0.175703	0.19941	0.190644	0.176588	0.203722	0.221741	0.182887	0.17215	0.182145	0.16897	0.184901	0.196573	0.20469	0.233543	0.186854	0.237899	0.176386	0.18741	0.194299	0.185842	0.215749	0.176342	0.174134	0.181513	0.186508	0.171393
10.7629	0.202377	0.17687	0.170149	0.194298	0.221021	0.184564	0.19041	0.173946	0.260936	0.168945	0.167283	0.181825	0.190603	0.161632	0.17419	0.234493	0.209121	0.188294	0.178313	0.191842	0.200154	0.25959	0.174803	0.178121	0.192838	0.195475	0.17208	0.201727	0.214572	0.189614	0.168184	0.192436	0.164303	0.18193	0.191909	0.206872	0.226788	0.172504	0.221655	0.185017	0.182877	0.201032	0.186687	0.209314	0.180664	0.189395	0.175384	0.174706	0.162244
10.7962	0.200486	0.17931	0.174488	0.209234	0.210484	0.191225	0.188304	0.180336	0.262728	0.164206	0.173472	0.145052	0.17739	0.17081	0.179192	0.220201	0.222545	0.196714	0.200476	0.18094	0.211373	0.255485	0.178308	0.175649	0.192641	0.188798	0.194431	0.200654	0.2334	0.186173	0.17923	0.188067	0.199596	0.196468	0.18597	0.20142	0.229978	0.174065	0.219459	0.181182	0.183543	0.207097	0.192312	0.213271	0.183137	0.18514	0.180709	0.180915	0.169678
10.8296	0.209698	0.17782	0.180003	0.182568	0.221605	0.178093	0.195737	0.179446	0.252899	0.172259	0.182392	0.16149	0.181965	0.179958	0.175937	0.231294	0.212485	0.186598	0.197931	0.189984	0.211309	0.260734	0.168411	0.165092	0.189389	0.189569	0.169857	0.200258	0.200985	0.187391	0.162847	0.180177	0.162022	0.197157	0.184997	0.204185	0.235496	0.180789	0.241377	0.184557	0.192268	0.194848	0.18651	0.210382	0.179424	0.183549	0.1815	0.178144	0.159469
10.8629	0.205407	0.177639	0.177998	0.202231	0.212782	0.188291	0.198836	0.178038	0.25994	0.166695	0.194078	0.177571	0.18471	0.193669	0.189741	0.231741	0.212921	0.192982	0.189595	0.185955	0.207467	0.263655	0.166329	0.177381	0.198757	0.185631	0.181418	0.200525	0.208341	0.190601	0.169288	0.184561	0.181471	0.19942	0.188623	0.210563	0.218171	0.179944	0.235362	0.190765	0.187017	0.19181	0.19205	0.212679	0.180534	0.177323	0.179334	0.193143	0.160141
10.8963	0.20519	0.177292	0.169186	0.197002	0.225306	0.182219	0.191901	0.173716	0.255678	0.174562	0.190107	0.175045	0.183491	0.197914	0.191186	0.202585	0.21018	0.191649	0.180562	0.185745	0.207077	0.25411	0.172165	0.168507	0.187194	0.186273	0.176041	0.195189	0.205917	0.179875	0.166566	0.190327	0.175377	0.197834	0.193031	0.212303	0.231858	0.176482	0.214738	0.184627	0.189745	0.199449	0.181913	0.208419	0.178196	0.191119	0.178895	0.183836	0.167028
10.9296	0.211126	0.182932	0.182541	0.173928	0.223225	0.182611	0.19583	0.171946	0.24403	0.164362	0.193556	0.175307	0.181764	0.18144	0.175716	0.226563	0.203373	0.176446	0.196722	0.190287	0.1996	0.24961	0.164747	0.179268	0.182377	0.180799	0.195002	0.206581	0.218057	0.184117	0.164756	0.189282	0.169876	0.181535	0.184629	0.203314	0.230769	0.178567	0.217242	0.187193	0.182297	0.188182	0.197353	0.209871	0.181552	0.176744	0.175524	0.174742	0.170687
10.9629	0.204207	0.170798	0.17492	0.203783	0.210612	0.177982	0.184924	0.168276	0.260374	0.174042	0.178317	0.164458	0.183617	0.193726	0.18134	0.220713	0.205879	0.19015	0.20244	0.186872	0.19467	0.255697	0.177061	0.178441	0.186638	0.1793	0.162089	0.204752	0.203156	0.180674	0.173359	0.1821	0.180051	0.17156	0.182427	0.209907	0.229981	0.180768	0.230149	0.180072	0.182636	0.189218	0.189115	0.210153	0.176839	0.185758	0.173213	0.174441	0.158542
10.9963	0.20409	0.176425	0.182756	0.199021	0.209924	0.18128	0.188935	0.182181	0.260111	0.175696	0.171818	0.191687	0.188746	0.170256	0.183878	0.220136	0.218648	0.193328	0.207635	0.193779	0.212467	0.254469	0.175	0.18238	0.190256	0.192357	0.176945	0.200987	0.21152	0.184524	0.17793	0.202848	0.178902	0.18205	0.189396	0.214471	0.226932	0.189619	0.21381	0.189615	0.188917	0.207249	0.185489	0.216775	0.180975	0.174315	0.17938	0.177447	0.161247
11.0296	0.206935	0.175187	0.173018	0.204427	0.216779	0.178018	0.189085	0.170502	0.260931	0.174293	0.184387	0.1981	0.182524	0.220083	0.194784	0.234748	0.222219	0.189211	0.184481	0.186285	0.19643	0.262933	0.169817	0.17115	0.190848	0.195016	0.176493	0.205862	0.205036	0.180665	0.168169	0.178519	0.178655	0.185826	0.188681	0.206557	0.236382	0.183348	0.23141	0.182486	0.194073	0.196304	0.183947	0.208632	0.182673	0.177946	0.186414	0.176741	0.165104
11.063	0.200342	0.17859	0.170418	0.191268	0.217915	0.184771	0.19267	0.181563	0.257967	0.164706	0.188599	0.194249	0.187284	0.205717	0.175487	0.241731	0.211318	0.189163	0.192941	0.194346	0.196802	0.268841	0.176145	0.169362	0.192902	0.186558	0.171687	0.200931	0.209294	0.184686	0.163684	0.178095	0.162508	0.190763	0.185148	0.218809	0.234866	0.175362	0.232528	0.179402	0.187027	0.204813	0.191498	0.206746	0.179693	0.182497	0.181097	0.175706	0.165604
11.0963	0.214498	0.180976	0.175728	0.194	0.215282	0.186093	0.192686	0.168401	0.249988	0.173416	0.184446	0.169333	0.175104	0.191089	0.186365	0.231524	0.213933	0.190459	0.188485	0.189972	0.202383	0.265996	0.177319	0.168357	0.191144	0.186737	0.199395	0.198974	0.219595	0.180667	0.161916	0.183904	0.185149	0.189509	0.180575	0.212825	0.231576	0.180656	0.256263	0.190993	0.190703	0.201399	0.181953	0.213851	0.184117	0.172495	0.175651	0.183153	0.160448
11.1296	0.206378	0.177465	0.174281	0.223237	0.213263	0.182038	0.19396	0.173953	0.256342	0.171879	0.191979	0.161235	0.184407	0.196607	0.184259	0.225597	0.215224	0.185887	0.185504	0.198071	0.196233	0.265408	0.167373	0.176034	0.191916	0.183365	0.199232	0.20264	0.212604	0.1927	0.171208	0.193487	0.195212	0.179648	0.18791	0.205779	0.237532	0.18906	0.221663	0.185585	0.186127	0.191683	0.184868	0.213635	0.182264	0.181757	0.184444	0.170241	0.170057
11.163	0.203451	0.186195	0.171019	0.18217	0.20419	0.178402	0.193603	0.165237	0.253256	0.16719	0.192262	0.181444	0.187714	0.202166	0.174589	0.223753	0.214168	0.188516	0.199585	0.193566	0.209693	0.272038	0.176829	0.1769	0.186802	0.177969	0.196265	0.204069	0.216698	0.181994	0.170346	0.189238	0.199896	0.185567	0.184714	0.207432	0.225606	0.191872	0.226462	0.18617	0.186414	0.198808	0.183742	0.210579	0.179353	0.178405	0.178474	0.171351	0.163928
11.1963	0.208279	0.177615	0.174938	0.199293	0.212572	0.181887	0.192851	0.174197	0.265814	0.168033	0.194712	0.192097	0.191908	0.176134	0.175066	0.207194	0.218221	0.17362	0.18946	0.182798	0.188988	0.256693	0.180069	0.177949	0.190184	0.179125	0.178969	0.204377	0.202446	0.183389	0.182058	0.182013	0.163063	0.17048	0.18261	0.210258	0.23043	0.181417	0.217333	0.190525	0.191583	0.199704	0.182169	0.208252	0.179849	0.186068	0.179057	0.175841	0.166432
11.2296	0.205418	0.183853	0.172054	0.201834	0.210893	0.182652	0.192155	0.18141	0.256745	0.170951	0.172921	0.161452	0.185457	0.191716	0.190012	0.218604	0.218559	0.193432	0.199273	0.200762	0.208887	0.257059	0.182903	0.172949	0.193402	0.187957	0.192708	0.209518	0.210854	0.176499	0.166092	0.192248	0.178284	0.186287	0.184883	0.20876	0.22728	0.185095	0.231941	0.186172	0.190629	0.202269	0.181017	0.214114	0.182896	0.166926	0.179283	0.186425	0.164805
11.263	0.205915	0.185943	0.176784	0.200312	0.220841	0.180651	0.198509	0.174302	0.255497	0.177267	0.187296	0.191287	0.18166	0.197352	0.184722	0.231358	0.211576	0.199816	0.208017	0.179204	0.205533	0.275219	0.164637	0.172951	0.181451	0.181202	0.172126	0.211922	0.21529	0.185262	0.172978	0.194288	0.174617	0.193052	0.180981	0.204172	0.22994	0.17844	0.226639	0.178565	0.192944	0.20469	0.191298	0.213304	0.178731	0.183036	0.175834	0.184488	0.162304
11.2963	0.206205	0.174899	0.171156	0.19008	0.221485	0.184258	0.188736	0.17572	0.251843	0.170617	0.168256	0.15558	0.184825	0.183992	0.184418	0.221578	0.211092	0.187773	0.195009	0.184995	0.209995	0.258941	0.177145	0.174159	0.186871	0.187756	0.168965	0.201767	0.213411	0.176025	0.172518	0.168153	0.17403	0.181545	0.186683	0.209857	0.234908	0.17495	0.236107	0.191729	0.192576	0.202421	0.185375	0.212011	0.175625	0.185369	0.178726	0.176809	0.167458
11.3296	0.203787	0.178251	0.172366	0.205257	0.212187	0.177805	0.19448	0.179531	0.247237	0.174639	0.171677	0.148951	0.184287	0.188892	0.177872	0.228503	0.22391	0.188443	0.204664	0.177036	0.203231	0.263419	0.175792	0.173964	0.200169	0.185508	0.19191	0.204476	0.20741	0.190924	0.176851	0.175905	0.192321	0.189574	0.183165	0.210867	0.233198	0.185915	0.236282	0.179918	0.189324	0.20372	0.183804	0.210646	0.178309	0.182344	0.179751	0.178808	0.165424
11.3629	0.207205	0.177262	0.16683	0.200822	0.218267	0.184726	0.197827	0.178799	0.253651	0.163113	0.197345	0.166063	0.181486	0.197691	0.174252	0.230163	0.217686	0.186943	0.197593	0.179525	0.197688	0.263263	0.16663	0.169959	0.19151	0.190676	0.154343	0.201248	0.23365	0.191787	0.167132	0.199296	0.175942	0.191325	0.182362	0.202444	0.226611	0.18137	0.243738	0.182991	0.194104	0.200105	0.19207	0.212427	0.17771	0.174396	0.178027	0.185107	0.15943
11.3963	0.211196	0.181751	0.18102	0.186804	0.214829	0.189836	0.186424	0.179539	0.260372	0.166472	0.19715	0.193948	0.184019	0.200558	0.187452	0.218029	0.221028	0.192365	0.206533	0.191834	0.214324	0.265314	0.164328	0.183519	0.187102	0.188383	0.181826	0.201093	0.219033	0.194468	0.170073	0.196735	0.165072	0.177135	0.187683	0.194085	0.233859	0.172407	0.252925	0.189735	0.193618	0.197339	0.188789	0.217	0.176898	0.181644	0.180368	0.186498	0.166909
11.4296	0.200519	0.182324	0.1708	0.188146	0.21733	0.18748	0.194335	0.179859	0.259287	0.172178	0.171838	0.149136	0.191364	0.214963	0.164796	0.229834	0.210199	0.189172	0.181954	0.194469	0.200556	0.26644	0.172869	0.177005	0.188318	0.187903	0.176962	0.203834	0.195637	0.181943	0.179068	0.193038	0.169625	0.172106	0.191895	0.205327	0.231653	0.186697	0.246961	0.185841	0.189632	0.192589	0.191157	0.214469	0.184672	0.175885	0.181417	0.172401	0.161346
11.4629	0.19873	0.178779	0.172599	0.208322	0.219713	0.189691	0.20136	0.173768	0.26383	0.184208	0.1696	0.179584	0.182055	0.16152	0.19443	0.221338	0.224321	0.190758	0.195833	0.195939	0.191974	0.268799	0.177254	0.159633	0.20103	0.184365	0.17912	0.206028	0.217039	0.179888	0.164985	0.184538	0.206614	0.178934	0.19238	0.206634	0.24237	0.189464	0.230751	0.188107	0.190783	0.190678	0.185422	0.220389	0.184199	0.181465	0.186256	0.185462	0.170221
11.4963	0.20356	0.179727	0.173337	0.196596	0.222781	0.184014	0.186211	0.17672	0.260444	0.175961	0.18564	0.184554	0.193008	0.196052	0.185884	0.225052	0.220885	0.182824	0.204736	0.190832	0.215228	0.248183	0.17974	0.169803	0.192862	0.189761	0.163226	0.203478	0.211707	0.185635	0.170368	0.181239	0.186261	0.186002	0.182499	0.225726	0.235379	0.183145	0.224633	0.196453	0.189714	0.196395	0.183156	0.218627	0.18092	0.177914	0.185595	0.176781	0.164288
11.5296	0.206895	0.173556	0.168224	0.206236	0.218761	0.179253	0.189116	0.17477	0.255306	0.173836	0.18637	0.185546	0.184431	0.222418	0.174893	0.238199	0.210757	0.177774	0.17369	0.188717	0.22077	0.259585	0.172298	0.17967	0.192816	0.189811	0.187106	0.203354	0.210863	0.184227	0.162128	0.190726	0.175755	0.197277	0.184082	0.206437	0.238801	0.186833	0.247546	0.182327	0.187278	0.192537	0.191677	0.213163	0.176903	0.181114	0.176541	0.174377	0.163839
11.563	0.202884	0.178468	0.17679	0.199694	0.223992	0.184044	0.195725	0.180022	0.254123	0.189318	0.18828	0.175528	0.183103	0.205054	0.186822	0.221985	0.210712	0.195405	0.201384	0.181262	0.196945	0.257778	0.16856	0.157671	0.194519	0.177479	0.189673	0.207778	0.220153	0.181116	0.16739	0.181836	0.193888	0.177851	0.182526	0.226794	0.2409	0.192295	0.218301	0.185224	0.190688	0.192202	0.191657	0.210292	0.177594	0.171341	0.182063	0.176267	0.163006
11.5963	0.205457	0.173231	0.177597	0.187031	0.213731	0.175338	0.192805	0.176159	0.245854	0.17744	0.192201	0.151646	0.187283	0.16167	0.182368	0.229529	0.213694	0.18532	0.177021	0.180053	0.206424	0.258306	0.168563	0.178159	0.187864	0.182724	0.172523	0.201862	0.196536	0.179479	0.166395	0.188367	0.182939	0.190161	0.18174	0.211647	0.226888	0.176648	0.22353	0.195894	0.187062	0.193264	0.183484	0.20751	0.179313	0.178389	0.172577	0.179083	0.167532
11.6296	0.195816	0.175222	0.163385	0.182648	0.21203	0.174874	0.18816	0.170687	0.250055	0.166744	0.192572	0.166625	0.180996	0.161764	0.176758	0.221148	0.218095	0.192393	0.17834	0.171163	0.199506	0.248295	0.171092	0.157407	0.190303	0.177467	0.145253	0.203014	0.209413	0.181906	0.174177	0.206233	0.192849	0.18037	0.174944	0.192015	0.226326	0.179428	0.212338	0.192428	0.18041	0.190275	0.192099	0.213817	0.172867	0.180694	0.178951	0.182677	0.166059
11.6629	0.203167	0.168916	0.178356	0.18233	0.219648	0.182772	0.191305	0.176047	0.250456	0.17944	0.189865	0.161339	0.18679	0.196526	0.179768	0.207914	0.212656	0.192612	0.193775	0.176357	0.19978	0.252281	0.168479	0.163085	0.181745	0.18572	0.176127	0.192863	0.218508	0.186172	0.178346	0.183546	0.171988	0.182579	0.179693	0.215511	0.23113	0.192203	0.236015	0.18194	0.183422	0.196265	0.192095	0.210597	0.183876	0.182749	0.175014	0.17383	0.165092
11.6963	0.180157	0.169584	0.177194	0.159518	0.220011	0.18977	0.185373	0.179893	0.263359	0.17525	0.183115	0.1845	0.181271	0.165155	0.173261	0.216784	0.198425	0.170965	0.171134	0.165145	0.183454	0.24934	0.1619	0.18643	0.190396	0.178627	0.165144	0.200186	0.184937	0.169688	0.169904	0.184717	0.190314	0.203885	0.178178	0.180717	0.229522	0.161197	0.196118	0.174791	0.16564	0.191844	0.171842	0.209273	0.176424	0.186036	0.173991	0.18254	0.162029
11.7296	0.21145	0.181167	0.182744	0.182739	0.22409	0.186566	0.201006	0.178677	0.282014	0.179974	0.184083	0.182399	0.198857	0.198279	0.203263	0.208338	0.223279	0.196024	0.2124	0.189629	0.209483	0.24089	0.171573	0.166669	0.201071	0.192553	0.171854	0.213034	0.211078	0.175541	0.179762	0.203068	0.192257	0.213881	0.170553	0.194307	0.230428	0.19181	0.253571	0.178777	0.184783	0.183802	0.183132	0.213758	0.178734	0.170997	0.170859	0.17078	0.155945
11.763	0.209641	0.181817	0.182163	0.195555	0.219534	0.186842	0.200453	0.173207	0.26352	0.1653	0.193085	0.17759	0.193164	0.21757	0.183875	0.253917	0.223896	0.192361	0.217569	0.192917	0.206585	0.260977	0.174939	0.155249	0.198121	0.190092	0.182323	0.214019	0.218321	0.178465	0.18497	0.200854	0.180109	0.220218	0.173926	0.185667	0.217525	0.19399	0.236065	0.184418	0.176853	0.18658	0.185501	0.224556	0.177196	0.184487	0.177911	0.173563	0.174591
11.7963	0.207773	0.187665	0.181086	0.199142	0.234277	0.181213	0.199943	0.1679	0.245778	0.167672	0.192446	0.181324	0.186189	0.187318	0.190946	0.230208	0.227617	0.200077	0.198938	0.196615	0.211799	0.264091	0.180261	0.161501	0.202645	0.19678	0.199926	0.203601	0.209329	0.174049	0.178724	0.196162	0.189375	0.210751	0.178451	0.212868	0.219758	0.189027	0.244751	0.171513	0.173642	0.198557	0.177669	0.214031	0.180495	0.182977	0.171582	0.179234	0.16133
11.8296	0.201187	0.170112	0.179969	0.188714	0.211484	0.174873	0.183717	0.180233	0.245838	0.166234	0.178481	0.154024	0.186512	0.175807	0.184468	0.223934	0.21051	0.191978	0.176853	0.197097	0.202124	0.248174	0.16558	0.178105	0.193001	0.180699	0.18057	0.202534	0.205053	0.17873	0.168973	0.186097	0.169821	0.177482	0.180743	0.221246	0.227514	0.186493	0.220968	0.178475	0.191317	0.200258	0.177905	0.209798	0.179923	0.169991	0.174526	0.172711	0.165643
11.8629	0.220752	0.1846	0.187484	0.215465	0.231562	0.193393	0.203636	0.18373	0.279856	0.175794	0.192339	0.181055	0.201996	0.214961	0.197009	0.254746	0.240846	0.186447	0.191127	0.197917	0.218163	0.286233	0.183668	0.18256	0.198062	0.201328	0.17623	0.208279	0.239974	0.193116	0.18018	0.212789	0.186243	0.209	0.203587	0.218961	0.269323	0.196934	0.274695	0.185759	0.192783	0.214763	0.199583	0.316062	0.185187	0.193442	0.189803	0.185742	0.160189
11.8963	0.232246	0.20611	0.182446	0.23721	0.261246	0.20675	0.222879	0.21553	0.340325	0.178427	0.220999	0.199697	0.243315	0.230266	0.217241	0.275203	0.262466	0.216406	0.225318	0.220104	0.262825	0.322567	0.188451	0.215069	0.213595	0.224316	0.185931	0.223773	0.293557	0.21896	0.219589	0.238598	0.19405	0.250037	0.222575	0.235901	0.349345	0.216544	0.300058	0.203912	0.205892	0.249807	0.23094	0.54192	0.216094	0.210527	0.204549	0.201668	0.177299
11.9296	0.254612	0.226928	0.199052	0.269813	0.301086	0.215748	0.241133	0.242189	0.3787	0.191817	0.246553	0.203665	0.288743	0.222311	0.265069	0.306697	0.301868	0.241272	0.227143	0.2397	0.259892	0.352475	0.2025	0.229102	0.224296	0.239391	0.238544	0.253123	0.341178	0.248726	0.253883	0.294964	0.217152	0.293254	0.239594	0.259837	0.413456	0.22948	0.341976	0.21923	0.223821	0.271213	0.250307	0.692849	0.22623	0.253215	0.221001	0.216857	0.18115
11.9629	0.264116	0.253025	0.210501	0.269819	0.345305	0.239755	0.248	0.269204	0.427532	0.206532	0.26083	0.241696	0.322618	0.256208	0.286524	0.340144	0.317811	0.248433	0.248044	0.263987	0.266704	0.378827	0.22381	0.281792	0.237264	0.260172	0.251465	0.273308	0.345629	0.270477	0.310021	0.30374	0.259997	0.306916	0.251957	0.279421	0.444082	0.24236	0.37758	0.223071	0.238267	0.301624	0.270499	0.782061	0.245133	0.268312	0.236506	0.239639	0.198579
11.9963	0.28259	0.274796	0.219673	0.288275	0.391187	0.268331	0.271743	0.306514	0.462996	0.19705	0.295079	0.269684	0.363961	0.300538	0.335226	0.349037	0.365239	0.266527	0.249376	0.299283	0.309713	0.409089	0.216306	0.266537	0.262272	0.272629	0.263912	0.275102	0.372736	0.310808	0.339751	0.322704	0.270801	0.33244	0.273718	0.356995	0.486798	0.265431	0.406843	0.262591	0.251402	0.333738	0.31701	0.870953	0.26764	0.302566	0.254216	0.254659	0.212345
12.0296	0.291049	0.304295	0.223464	0.335377	0.442855	0.284404	0.288603	0.343988	0.489486	0.215981	0.327126	0.286757	0.389258	0.29407	0.381018	0.376161	0.381812	0.297665	0.277124	0.320357	0.350159	0.425762	0.249249	0.311072	0.27031	0.319626	0.279443	0.295592	0.394967	0.347783	0.375408	0.384248	0.309056	0.385244	0.329751	0.379617	0.589541	0.304095	0.426524	0.249274	0.266288	0.372254	0.319023	0.966795	0.285872	0.340069	0.283782	0.281756	0.223253
12.063	0.338344	0.330031	0.22766	0.337111	0.4884	0.318534	0.319938	0.378809	0.500729	0.227268	0.35795	0.35614	0.442225	0.30885	0.415544	0.427073	0.448389	0.31977	0.284334	0.325909	0.363569	0.477944	0.272058	0.347657	0.292824	0.3389	0.277816	0.335073	0.417721	0.367752	0.425783	0.434318	0.367704	0.407711	0.367544	0.411221	0.619442	0.335742	0.471604	0.263967	0.299007	0.397812	0.35291	1.03677	0.300712	0.382317	0.312576	0.317423	0.234735
12.0963	0.355138	0.362213	0.243395	0.351564	0.536949	0.36827	0.317517	0.429573	0.550323	0.239918	0.39147	0.352664	0.48303	0.34217	0.427696	0.423851	0.479719	0.359875	0.332844	0.354047	0.428502	0.506297	0.276878	0.377227	0.313559	0.364524	0.374428	0.356854	0.441137	0.388579	0.466504	0.427358	0.346654	0.495146	0.410109	0.408043	0.65289	0.34781	0.446564	0.295953	0.306754	0.432343	0.380082	1.10322	0.332122	0.394989	0.337416	0.371456	0.242278
12.1296	0.370715	0.377068	0.256385	0.390853	0.603017	0.393106	0.330152	0.463277	0.559196	0.244817	0.4331	0.374593	0.498739	0.372899	0.489648	0.500122	0.528614	0.394852	0.355287	0.39028	0.423806	0.547962	0.309185	0.363742	0.31649	0.385258	0.304342	0.378545	0.500552	0.418459	0.494312	0.470167	0.444753	0.469645	0.443001	0.473459	0.689507	0.389305	0.529713	0.326305	0.33021	0.449625	0.405777	1.10698	0.355993	0.427399	0.34682	0.372239	0.262277
12.163	0.388932	0.419264	0.271283	0.437039	0.638063	0.42786	0.352907	0.500298	0.602806	0.249072	0.491285	0.40355	0.590622	0.424425	0.513356	0.475142	0.579034	0.415646	0.400736	0.393483	0.436215	0.537509	0.329876	0.413568	0.339234	0.409774	0.390268	0.405956	0.504153	0.452244	0.536052	0.525849	0.466441	0.457413	0.479578	0.462284	0.741603	0.383422	0.587009	0.339296	0.35535	0.467258	0.414648	1.09245	0.385294	0.456741	0.381528	0.400598	0.276053
12.1963	0.402867	0.431471	0.281009	0.446488	0.718902	0.460379	0.379733	0.541592	0.585367	0.264713	0.470424	0.389273	0.596831	0.485348	0.581097	0.49678	0.592319	0.447011	0.374354	0.427555	0.468933	0.544206	0.351937	0.400235	0.371097	0.443846	0.377686	0.471039	0.558547	0.480099	0.575215	0.555469	0.503299	0.549117	0.485448	0.554375	0.792211	0.409394	0.641061	0.360537	0.358146	0.508329	0.429378	1.13515	0.408355	0.506859	0.412163	0.398343	0.295106
12.2296	0.449014	0.478996	0.313681	0.43371	0.741897	0.491167	0.399869	0.595487	0.626591	0.262654	0.529131	0.522126	0.619911	0.505391	0.609094	0.535906	0.648381	0.47619	0.397955	0.450129	0.492375	0.579176	0.36468	0.409602	0.386408	0.474854	0.433945	0.488483	0.541761	0.511101	0.625599	0.553007	0.541065	0.616899	0.564287	0.580639	0.846192	0.424994	0.684252	0.354825	0.374303	0.51199	0.461679	1.13249	0.414595	0.539429	0.437195	0.417813	0.311236
12.2629	0.461586	0.489823	0.313886	0.54901	0.754993	0.510719	0.426794	0.602287	0.617526	0.274567	0.505343	0.413009	0.624333	0.455666	0.636379	0.554099	0.663619	0.496122	0.411086	0.469212	0.514158	0.635289	0.376684	0.415855	0.394082	0.470862	0.439142	0.533022	0.580733	0.540412	0.662823	0.592107	0.619317	0.615521	0.58378	0.586607	0.907381	0.452272	0.624119	0.384982	0.384094	0.542823	0.479354	1.12399	0.437931	0.545543	0.45416	0.443188	0.322376
12.2963	0.4569	0.528917	0.326017	0.526448	0.8368	0.552172	0.469422	0.64516	0.664351	0.291741	0.576666	0.579877	0.671412	0.433848	0.732775	0.513799	0.672433	0.537559	0.46617	0.512146	0.51058	0.590916	0.397229	0.437471	0.415648	0.472572	0.46863	0.56768	0.615378	0.5705	0.699842	0.703901	0.567749	0.602832	0.596921	0.651302	0.890015	0.503118	0.654726	0.416594	0.408256	0.59693	0.514216	1.1319	0.468312	0.58159	0.493272	0.465875	0.349842
12.3296	0.486691	0.520154	0.333626	0.594885	0.810773	0.572299	0.493131	0.6812	0.673143	0.303439	0.581738	0.519456	0.710859	0.441175	0.763682	0.585501	0.698992	0.577533	0.478619	0.534113	0.56897	0.645669	0.442812	0.437021	0.423078	0.511087	0.476335	0.566882	0.618994	0.623239	0.745107	0.689055	0.583954	0.599906	0.619606	0.636136	0.915508	0.519135	0.684129	0.444723	0.43378	0.58117	0.523618	1.14269	0.491344	0.626803	0.523327	0.531883	0.359313
12.363	0.516315	0.597962	0.339656	0.525899	0.877404	0.602919	0.534524	0.730476	0.711	0.309737	0.632178	0.537598	0.739903	0.516101	0.761317	0.606947	0.733818	0.629803	0.490085	0.547162	0.570235	0.639133	0.456375	0.463472	0.451995	0.499135	0.510654	0.643234	0.617212	0.649695	0.73414	0.751008	0.664309	0.61401	0.679335	0.724538	0.923862	0.53195	0.737982	0.469742	0.443262	0.604934	0.579265	1.12659	0.51567	0.612814	0.557542	0.538509	0.373415
12.3963	0.498061	0.617645	0.374479	0.622223	0.892536	0.615588	0.56245	0.76708	0.713305	0.314814	0.640049	0.559072	0.755895	0.592348	0.781128	0.587434	0.751764	0.651563	0.522229	0.627916	0.568137	0.70297	0.47167	0.475008	0.454388	0.526436	0.581658	0.640539	0.652783	0.677785	0.766502	0.698674	0.638983	0.646658	0.68262	0.690111	0.933355	0.529722	0.727168	0.44921	0.46627	0.603754	0.57063	1.10974	0.524157	0.633784	0.571713	0.521323	0.368628
12.4296	0.533213	0.650548	0.386008	0.592835	0.942869	0.656235	0.597297	0.793886	0.749556	0.333271	0.672439	0.580716	0.7849	0.548321	0.859253	0.63207	0.813448	0.67515	0.586786	0.627384	0.630361	0.715184	0.536987	0.494381	0.47845	0.54632	0.654258	0.694762	0.678338	0.690814	0.805142	0.80144	0.637371	0.659073	0.691933	0.697544	0.94721	0.590959	0.726261	0.516266	0.493356	0.664347	0.581763	1.14053	0.560039	0.660813	0.599245	0.558962	0.381867
12.4629	0.552029	0.671614	0.391164	0.630769	0.954668	0.678328	0.612532	0.882458	0.76506	0.334029	0.638402	0.554519	0.846707	0.591308	0.841049	0.644386	0.800635	0.703608	0.59769	0.676579	0.622017	0.736118	0.531226	0.531469	0.503736	0.577569	0.59432	0.747028	0.700213	0.691757	0.823371	0.74568	0.707089	0.711492	0.753415	0.730661	0.954555	0.567701	0.757316	0.521908	0.512511	0.664315	0.598559	1.09402	0.575811	0.729204	0.641947	0.620495	0.405669
12.4963	0.539403	0.6629	0.400237	0.65349	1.00229	0.701946	0.644332	0.852181	0.825282	0.357237	0.728307	0.640478	0.867119	0.596245	0.876416	0.621434	0.825747	0.715792	0.588876	0.674386	0.581557	0.713745	0.520794	0.498663	0.525115	0.580533	0.631871	0.761216	0.713076	0.722673	0.83237	0.811741	0.648672	0.641461	0.754912	0.806281	1.02634	0.633022	0.864698	0.51816	0.520008	0.688975	0.612848	1.0864	0.592588	0.740058	0.676918	0.609609	0.403773
12.5296	0.577939	0.685417	0.424526	0.635573	0.951804	0.693147	0.663402	0.924817	0.809208	0.360576	0.735639	0.63491	0.864691	0.725347	0.902602	0.681656	0.870992	0.679597	0.706187	0.730381	0.618823	0.736627	0.570457	0.552593	0.524754	0.580736	0.71097	0.792971	0.672135	0.748434	0.835411	0.796389	0.765486	0.631388	0.728766	0.73711	0.972005	0.622428	0.90273	0.557802	0.538989	0.690067	0.677628	1.08855	0.59713	0.794817	0.705216	0.653012	0.412294
12.563	0.580852	0.742612	0.433302	0.706655	1.01096	0.718128	0.691407	0.939892	0.788826	0.373418	0.754929	0.682071	0.930757	0.653921	0.931922	0.716001	0.878329	0.740094	0.652071	0.734973	0.631695	0.757723	0.641154	0.567412	0.520357	0.596229	0.673308	0.81004	0.784037	0.747883	0.845895	0.814675	0.753914	0.738752	0.798799	0.857103	1.01361	0.626032	0.825227	0.551863	0.549027	0.720104	0.666161	1.09341	0.640776	0.813622	0.724867	0.65118	0.437031
12.5963	0.550787	0.758598	0.433745	0.722302	0.967713	0.730063	0.730451	0.930866	0.838129	0.387277	0.740402	0.670488	0.90485	0.706138	0.88402	0.751487	0.908716	0.748293	0.645596	0.796533	0.644727	0.763653	0.641719	0.542886	0.555179	0.61327	0.703491	0.815384	0.718497	0.785194	0.915254	0.888219	0.79363	0.671196	0.856864	0.796785	0.980069	0.655742	0.885052	0.548336	0.560367	0.726145	0.648458	1.09694	0.654418	0.768922	0.738198	0.650245	0.453993
12.6296	0.581119	0.749789	0.466394	0.663324	0.978347	0.77324	0.75927	0.961313	0.868778	0.417188	0.855556	0.672005	0.927334	0.689424	0.944987	0.759845	0.880798	0.778664	0.618351	0.805572	0.681146	0.728964	0.653002	0.5627	0.553803	0.623529	0.861302	0.831685	0.828756	0.793403	0.872023	0.88619	0.707278	0.720574	0.860251	0.740233	1.04611	0.684788	0.918123	0.577344	0.579517	0.748495	0.705626	1.07118	0.689798	0.74202	0.777826	0.721716	0.447916
12.663	0.611491	0.793672	0.444691	0.66635	0.990789	0.789552	0.752569	0.980125	0.905692	0.399313	0.775137	0.639767	0.88752	0.676357	0.964105	0.813789	0.932024	0.773649	0.617538	0.896476	0.68783	0.757986	0.660237	0.526673	0.578149	0.612698	0.731569	0.851883	0.817096	0.836797	0.834129	0.863842	0.605093	0.615968	0.822534	0.762498	1.05138	0.683509	0.947473	0.576161	0.579832	0.749597	0.737577	1.09722	0.687494	0.853761	0.782443	0.702654	0.4709
12.6963	0.598831	0.849097	0.470881	0.707997	1.00371	0.811887	0.810541	0.962691	0.880968	0.418606	0.849058	0.76708	0.922259	0.770267	0.96325	0.750692	0.908706	0.813852	0.654997	0.839881	0.681015	0.743512	0.660218	0.575806	0.601394	0.650165	0.825078	0.867549	0.798059	0.817581	0.927085	0.952712	0.659576	0.676798	0.867611	0.789897	1.01627	0.693037	0.868605	0.604467	0.598426	0.765533	0.738175	1.06462	0.736815	0.956099	0.811126	0.769479	0.485651
12.7296	0.614669	0.84978	0.491985	0.731693	0.995312	0.832537	0.779074	0.960447	0.848338	0.440633	0.92447	0.752082	0.93393	0.737449	0.8824	0.727318	0.922432	0.761826	0.717565	0.897038	0.664187	0.775165	0.620396	0.589119	0.581756	0.681586	0.836528	0.873454	0.804525	0.870975	0.866482	0.873828	0.668218	0.614118	0.860682	0.769462	1.04774	0.676739	1.03573	0.609861	0.626056	0.737741	0.738944	1.09684	0.72353	0.878922	0.833584	0.747366	0.489525
12.763	0.632772	0.861394	0.520854	0.708011	1.00738	0.874772	0.811884	0.996186	0.891345	0.46223	0.902925	0.741433	0.921356	0.687261	0.928056	0.76681	0.969053	0.859626	0.74343	0.949864	0.708102	0.734023	0.66676	0.622189	0.613301	0.678296	0.849435	0.904324	0.876407	0.910887	0.914945	0.864569	0.622452	0.637211	0.855287	0.807366	1.00661	0.699562	0.991002	0.603058	0.629151	0.747053	0.793655	1.07437	0.72749	0.961795	0.81736	0.784748	0.502804
12.7963	0.638411	0.883578	0.522804	0.805679	1.00514	0.871868	0.802591	0.933257	0.885948	0.504508	0.813978	0.764616	0.915893	0.684542	0.957195	0.810993	0.952095	0.834235	0.690848	0.913889	0.746952	0.817627	0.696131	0.61224	0.610584	0.713608	0.919564	0.921689	0.870156	0.934834	0.909694	0.914696	0.654017	0.649822	0.862763	0.878076	1.03097	0.791143	0.897161	0.665639	0.624692	0.766127	0.748623	1.08563	0.731244	0.973049	0.832774	0.811334	0.5055
12.8296	0.642216	0.838951	0.51831	0.801831	0.937443	0.850799	0.835887	0.976676	0.842282	0.46271	0.910714	0.682843	0.984001	0.933204	0.940243	0.796963	0.944577	0.808633	0.766548	0.885314	0.663137	0.852624	0.692602	0.541379	0.623617	0.692073	0.861997	0.908716	0.910498	0.902186	0.878283	0.887243	0.645673	0.620945	0.902755	0.910852	0.987784	0.729982	1.00446	0.627598	0.685551	0.747605	0.751825	1.06891	0.79061	1.01924	0.866692	0.760878	0.523002
12.8629	0.64528	0.819045	0.529636	0.745428	0.954319	0.893351	0.834802	0.9938	0.893653	0.503227	0.930677	0.804936	0.971216	0.901563	0.959335	0.817229	0.951388	0.899816	0.760699	0.859848	0.643374	0.793453	0.730566	0.564985	0.671085	0.742775	0.993254	0.882741	0.873956	0.952723	0.878176	0.937314	0.611643	0.601629	0.915757	0.845219	0.994899	0.79451	1.09321	0.654642	0.659353	0.755175	0.84001	1.05717	0.793432	0.979628	0.884033	0.828217	0.540144
12.8963	0.644629	0.878507	0.54866	0.819897	1.03364	0.845222	0.843026	0.950891	0.918317	0.503742	0.941077	0.759639	0.955021	0.898977	0.889728	0.806874	0.955293	0.879163	0.743079	0.960672	0.687377	0.788607	0.704947	0.54842	0.657577	0.713228	0.890284	0.960226	0.900291	0.947891	0.898056	0.874987	0.630434	0.632344	0.869069	0.857234	1.0069	0.786338	1.03293	0.680374	0.686054	0.756517	0.821539	1.07956	0.786442	1.02378	0.918331	0.740487	0.544093
12.9296	0.678906	0.859644	0.580646	0.854744	0.993677	0.88522	0.841105	0.953776	0.884374	0.505503	0.904173	0.808745	0.881307	0.884503	0.886243	0.745506	0.89274	0.821569	0.801568	0.975429	0.672257	0.778634	0.740116	0.560258	0.664697	0.742201	0.973906	0.978908	0.878572	0.940124	0.878404	0.855828	0.571599	0.572449	0.897903	0.909759	0.997382	0.829159	0.910837	0.659904	0.721891	0.748542	0.782981	1.07742	0.802424	1.02447	0.893059	0.809367	0.547148
12.9629	0.673803	0.886468	0.571292	0.765115	1.01626	0.933084	0.822216	0.949552	0.86718	0.511632	0.894796	0.713509	0.931218	0.93185	0.895555	0.729261	0.929316	0.825516	0.757678	0.947073	0.714521	0.825998	0.755217	0.572384	0.705965	0.7495	1.0133	0.953468	0.923185	0.938308	0.869286	0.887504	0.543172	0.613071	0.896444	0.836405	0.984876	0.776826	1.11169	0.640784	0.758223	0.744463	0.823043	1.05827	0.856733	0.962063	0.977795	0.780356	0.568068
12.9962	0.647243	0.916134	0.556523	0.787967	1.02221	0.90508	0.818031	0.935288	0.867671	0.492082	0.956883	0.872438	0.918976	0.86093	0.837066	0.796007	0.929548	0.805852	0.817346	0.929103	0.682868	0.78143	0.696464	0.545716	0.735145	0.788116	1.00402	0.942446	0.918882	0.972025	0.899579	0.882638	0.597983	0.547136	0.858278	0.819513	1.01866	0.808848	1.01075	0.693583	0.806183	0.736079	0.811247	1.05789	0.84259	1.05118	0.951329	0.813627	0.568729
13.0296	0.691406	0.893306	0.576966	0.775214	0.947979	0.898502	0.793901	0.926095	0.83866	0.504911	0.899731	0.789331	0.825343	1.1035	0.838242	0.762199	0.901857	0.791756	0.796147	0.906847	0.675032	0.814739	0.7587	0.538787	0.722774	0.765364	1.00276	0.923049	0.8652	0.939477	0.90276	0.873524	0.532606	0.530071	0.85722	0.949783	1.02421	0.780662	0.97067	0.725376	0.785689	0.74662	0.780756	1.02854	0.864282	0.928291	0.919669	0.831575	0.567275
13.0629	0.694279	0.921747	0.586642	0.788513	0.988637	0.920313	0.783982	0.954671	0.855437	0.507801	0.851729	0.71679	0.915655	0.960788	0.819894	0.796854	0.915219	0.771913	0.77619	0.9837	0.729326	0.780876	0.723199	0.551513	0.775532	0.785136	0.834744	0.954859	0.879811	0.977905	0.86656	0.9169	0.501606	0.550157	0.865381	0.854774	1.02251	0.865867	0.947642	0.711562	0.849514	0.735246	0.833332	1.0481	0.874886	0.930781	0.922383	0.781231	0.589872
13.0963	0.724551	0.902843	0.599545	0.795674	0.965965	0.905598	0.782962	0.971235	0.85942	0.507213	0.91617	0.744075	0.836442	1.07407	0.838202	0.829302	0.900793	0.83631	0.772023	0.902297	0.756298	0.806417	0.784552	0.538982	0.766919	0.82121	1.01018	1.00375	0.959759	0.978128	0.885901	0.877134	0.501581	0.509943	0.904012	0.862692	0.964456	0.799881	0.989321	0.68789	0.813845	0.780171	0.803373	1.03005	0.860923	0.995468	0.935664	0.809281	0.596174
13.1296	0.741779	0.893623	0.590215	0.750356	0.898131	0.898522	0.736695	0.9416	0.843148	0.552255	0.816571	0.816135	0.877756	1.00914	0.869506	0.81729	0.915934	0.783359	0.764988	0.859477	0.696818	0.891982	0.769221	0.518316	0.807434	0.811295	1.07021	0.941946	0.941278	0.982728	0.880369	0.887253	0.549658	0.498454	0.885441	0.909617	0.970608	0.83634	1.00194	0.730788	0.805588	0.761359	0.814244	1.05687	0.878916	1.04396	0.939212	0.796541	0.602043
13.1629	0.760257	0.876952	0.593791	0.690193	0.944151	0.887864	0.739587	0.926741	0.831012	0.540381	0.906486	0.754317	0.938682	0.881242	0.846174	0.748473	0.894769	0.816227	0.833877	0.887146	0.730238	0.800896	0.742347	0.548901	0.833292	0.768468	0.881936	0.946451	0.993516	0.987704	0.836998	0.859222	0.48808	0.55155	0.876834	0.839869	0.930878	0.856484	0.81884	0.680305	0.79544	0.731956	0.824871	1.03533	0.867102	1.00201	0.924974	0.84368	0.600227
13.1963	0.769747	0.872969	0.669887	0.818138	1.03675	0.877746	0.751646	0.873134	0.833878	0.565203	0.861617	0.879383	0.887129	0.978259	0.805333	0.725234	0.87376	0.814243	0.87279	0.950177	0.661343	0.788693	0.733664	0.548141	0.815555	0.754791	0.970474	0.914901	0.932673	0.991733	0.880067	0.836106	0.525848	0.478222	0.841479	0.8294	0.941774	0.832201	0.930271	0.743892	0.825225	0.757747	0.771481	1.02365	0.847054	0.971573	0.932456	0.792632	0.589307
13.2296	0.767694	0.925969	0.64688	0.729931	0.940235	0.913514	0.738842	0.948022	0.852439	0.518384	0.857148	0.736128	0.899598	0.82442	0.814028	0.792036	0.862342	0.782103	0.870739	0.877649	0.693056	0.883527	0.68365	0.52359	0.864618	0.788909	0.978781	0.912551	0.932794	0.929695	0.873585	0.76676	0.476707	0.511409	0.786841	0.819716	0.916728	0.800378	0.972348	0.721565	0.820815	0.785033	0.794751	1.02717	0.855566	0.932906	0.923037	0.838083	0.648823
13.263	0.785812	0.919189	0.670835	0.805906	0.947271	0.880795	0.717436	0.888013	0.821279	0.537843	0.859504	0.632415	0.855845	1.07258	0.847614	0.807265	0.853877	0.86065	0.928162	0.914028	0.70817	0.806089	0.69458	0.538466	0.890466	0.838067	0.974094	0.885578	0.986425	1.01818	0.876267	0.802547	0.531214	0.496735	0.815062	0.873603	0.90025	0.816673	0.996718	0.741524	0.807565	0.780911	0.767903	1.0204	0.835472	0.989778	0.896191	0.817924	0.639925
13.2963	0.787009	0.900582	0.666661	0.726565	0.937355	0.861492	0.689451	0.9053	0.833464	0.539634	0.824759	0.698179	0.847234	0.845321	0.833561	0.786025	0.872533	0.791969	0.845311	0.870056	0.596829	0.795695	0.717373	0.548772	0.898369	0.81206	1.04434	0.894497	0.901724	0.969401	0.872364	0.769036	0.523981	0.518211	0.789537	0.820263	0.932771	0.825505	0.924965	0.753068	0.814634	0.758488	0.7656	1.01192	0.844029	0.984021	0.852398	0.808669	0.656547
13.3296	0.781428	0.900497	0.648587	0.688857	0.983476	0.871611	0.654626	0.864795	0.835458	0.514983	0.837766	0.752243	0.828854	1.04143	0.850229	0.76292	0.855015	0.78704	0.841513	0.910044	0.681701	0.800398	0.699581	0.551645	0.834193	0.778648	1.06751	0.898715	0.890972	0.991692	0.829551	0.752366	0.520507	0.477229	0.777318	0.796209	0.909879	0.794215	0.94261	0.716954	0.829293	0.783483	0.771652	0.987403	0.825822	1.01062	0.877196	0.837654	0.656477
13.3629	0.782175	0.865382	0.687081	0.737466	0.960399	0.896676	0.676317	0.885418	0.827951	0.565902	0.840614	0.744757	0.810775	1.01113	0.818855	0.732069	0.814525	0.764252	0.888267	0.86639	0.660126	0.814392	0.687915	0.534723	0.93295	0.813704	0.935491	0.903904	0.929935	0.976963	0.850067	0.781274	0.485656	0.441019	0.735618	0.78939	0.914318	0.836009	0.943337	0.70542	0.841736	0.768649	0.78763	1.02716	0.823552	0.980797	0.885507	0.787212	0.666202
13.3963	0.800875	0.877438	0.671474	0.678451	0.90899	0.830067	0.648536	0.923887	0.830559	0.567944	0.874359	0.597885	0.805496	1.02503	0.835713	0.729477	0.815777	0.739267	0.791858	0.903588	0.643771	0.744015	0.718511	0.513933	0.847797	0.816531	0.926892	0.842618	0.896813	0.963606	0.851242	0.782225	0.441589	0.436352	0.694614	0.814764	0.847049	0.804804	0.963994	0.676765	0.804904	0.754401	0.781404	0.978203	0.822303	0.907456	0.873455	0.805013	0.654212
13.4296	0.79025	0.869806	0.716095	0.653705	0.995975	0.853928	0.623143	0.948081	0.821817	0.556778	0.856593	0.693644	0.836738	1.14502	0.760394	0.71551	0.833493	0.775726	0.903132	0.866883	0.622141	0.798222	0.693806	0.54153	0.859488	0.794453	0.950391	0.908563	0.911595	0.992382	0.81537	0.764362	0.587127	0.466254	0.718372	0.8621	0.984013	0.868006	0.883206	0.732766	0.854794	0.770883	0.817227	1.00106	0.801063	0.972324	0.888748	0.807941	0.658025
13.4629	0.821481	0.826904	0.681531	0.695	1.02515	0.842623	0.607604	0.865529	0.819972	0.56329	0.869045	0.668139	0.811882	1.0212	0.731333	0.739404	0.816328	0.788909	0.870738	0.86009	0.611531	0.779508	0.660059	0.537349	0.887727	0.821348	1.06176	0.886421	0.918902	0.957744	0.817385	0.697069	0.486755	0.461904	0.694788	0.783607	0.850387	0.876733	0.96465	0.726762	0.854556	0.755411	0.772275	0.996252	0.790875	0.963386	0.843367	0.795279	0.666124
13.4963	0.799915	0.839022	0.69337	0.72713	1.01398	0.863777	0.592444	0.906834	0.817657	0.58915	0.81018	0.664956	0.772308	0.95868	0.764196	0.716951	0.796931	0.730985	0.914668	0.861689	0.608778	0.797636	0.654781	0.573218	0.865495	0.835076	0.938213	0.921094	0.96245	0.956053	0.85579	0.712308	0.551766	0.456051	0.687964	0.793244	0.852695	0.813907	0.903071	0.736168	0.840806	0.751813	0.768886	0.990805	0.823721	0.891401	0.835796	0.843417	0.682309
13.5296	0.787737	0.836392	0.707015	0.701057	1.03398	0.849284	0.555956	0.930976	0.784822	0.572863	0.865202	0.684568	0.813061	0.886718	0.753618	0.753432	0.816675	0.785273	0.881838	0.836272	0.608743	0.774755	0.68279	0.508998	0.843557	0.791281	1.00694	0.875134	0.857238	0.947379	0.835102	0.696989	0.510454	0.454052	0.670469	0.826178	0.922485	0.797897	0.974039	0.74557	0.829391	0.7261	0.749532	0.968095	0.831606	0.866528	0.799737	0.823374	0.668568
13.563	0.780354	0.82517	0.718944	0.663964	1.059	0.874337	0.557317	0.948816	0.777557	0.57443	0.870794	0.690289	0.831016	1.13557	0.715786	0.668434	0.832942	0.729852	0.864133	0.851769	0.622875	0.744051	0.680024	0.517787	0.865705	0.807555	0.991245	0.881425	0.888377	0.952238	0.823137	0.684806	0.584198	0.455612	0.664777	0.759775	0.906188	0.783036	0.935835	0.773605	0.837755	0.712587	0.784439	0.961271	0.844186	0.936028	0.810614	0.801155	0.701184
13.5963	0.813561	0.827637	0.678282	0.646824	0.999209	0.87343	0.552225	0.952039	0.819264	0.555414	0.842644	0.595597	0.765464	0.933938	0.74743	0.686138	0.805827	0.713583	0.790567	0.795435	0.662033	0.775554	0.654744	0.519685	0.857486	0.808223	0.856416	0.89229	0.887085	1.00256	0.822365	0.635654	0.499589	0.45619	0.653685	0.833275	0.867508	0.829681	0.937673	0.776431	0.850728	0.737679	0.759352	0.95445	0.805256	0.901552	0.79986	0.808544	0.704532
13.6296	0.783717	0.819862	0.67405	0.681359	1.00479	0.894928	0.538769	0.907724	0.800804	0.549022	0.858786	0.626296	0.758708	0.965861	0.771985	0.67679	0.787183	0.714667	0.917221	0.814945	0.61188	0.763138	0.632723	0.524795	0.88781	0.831042	1.00164	0.844913	0.857601	0.985223	0.857477	0.65626	0.508072	0.422107	0.63671	0.806635	0.911288	0.767448	0.907615	0.722215	0.837358	0.695003	0.737012	0.936201	0.804739	0.810017	0.786166	0.788522	0.707685
13.6629	0.79911	0.842556	0.698583	0.640013	1.01204	0.87598	0.542868	0.92107	0.787289	0.592201	0.925475	0.664511	0.750378	1.02349	0.726455	0.728186	0.785748	0.704429	0.877857	0.778948	0.654657	0.721185	0.651813	0.539426	0.856672	0.79474	0.93892	0.874375	0.903097	0.928418	0.811818	0.605336	0.532295	0.42861	0.626893	0.832976	0.845811	0.781851	0.908166	0.719108	0.848673	0.678303	0.762929	0.996312	0.824195	0.861155	0.800926	0.839018	0.7129
13.6963	0.803068	0.857211	0.666814	0.659487	1.03848	0.901835	0.54147	0.91239	0.755516	0.540211	0.921672	0.5606	0.788202	1.10154	0.697245	0.679707	0.794291	0.678348	0.783152	0.804072	0.646691	0.77534	0.620334	0.53792	0.832721	0.796409	0.759105	0.87548	0.962543	0.960686	0.820333	0.623694	0.527427	0.42793	0.601612	0.846723	0.809027	0.81381	0.830409	0.733783	0.857208	0.695526	0.722468	0.941761	0.828476	0.812457	0.761979	0.780114	0.676264
13.7296	0.813405	0.831888	0.69084	0.598118	0.99419	0.854899	0.538674	0.910406	0.778461	0.55217	0.820463	0.598984	0.712866	0.998319	0.717069	0.650813	0.796031	0.743146	0.805908	0.837077	0.592088	0.716504	0.572618	0.552703	0.820922	0.833017	0.844672	0.85296	0.909182	0.962766	0.811708	0.626986	0.518983	0.403726	0.59933	0.780189	0.861347	0.780922	0.880263	0.719642	0.832328	0.672895	0.760703	0.955718	0.78809	0.794797	0.776562	0.879431	0.720769
13.763	0.773209	0.869591	0.715816	0.671585	1.01236	0.864166	0.492912	0.913254	0.780276	0.550821	0.93497	0.572981	0.75439	1.08833	0.744342	0.657104	0.779577	0.701533	0.839625	0.774348	0.605173	0.748384	0.605758	0.508681	0.845273	0.804323	0.848596	0.835908	0.912852	0.935366	0.84294	0.628329	0.52044	0.432912	0.627524	0.742252	0.845076	0.791136	0.918347	0.728827	0.819776	0.664071	0.735715	0.927137	0.82151	0.819208	0.763225	0.830386	0.683662
13.7963	0.841835	0.851006	0.668424	0.637123	1.04282	0.855732	0.488453	0.889914	0.744636	0.547427	0.920087	0.652185	0.802453	0.943299	0.675374	0.606037	0.791672	0.670811	0.784363	0.861148	0.616421	0.748931	0.60659	0.514911	0.901917	0.816634	0.982164	0.859306	0.921127	0.9518	0.817186	0.603121	0.462369	0.416953	0.597455	0.775675	0.842885	0.72194	0.860682	0.693441	0.854439	0.662829	0.707203	0.930908	0.817314	0.787023	0.7664	0.824288	0.707253
13.8296	0.825345	0.827915	0.692042	0.601515	0.975456	0.880565	0.469044	0.900167	0.749668	0.576932	0.94249	0.642871	0.743196	1.03889	0.700192	0.624698	0.784519	0.677202	0.805201	0.814246	0.574246	0.73339	0.599852	0.582881	0.83402	0.856703	0.86009	0.853079	0.901456	0.912881	0.802686	0.579393	0.515084	0.430818	0.591784	0.881036	0.86008	0.745805	0.901709	0.716462	0.8301	0.688275	0.699096	0.925057	0.814015	0.806618	0.723669	0.807412	0.737119
13.8629	0.785213	0.857819	0.685467	0.625899	0.956864	0.856282	0.480804	0.888127	0.747651	0.532181	0.907991	0.579229	0.734788	0.812957	0.645614	0.634613	0.752157	0.64388	0.729807	0.779026	0.565608	0.705948	0.549121	0.543849	0.85872	0.813662	0.775145	0.812172	0.899899	0.902277	0.80388	0.572772	0.547095	0.408143	0.560571	0.705335	0.827502	0.710856	0.904528	0.662668	0.819747	0.652977	0.690555	0.934098	0.782062	0.772134	0.732908	0.804453	0.686315
13.8963	0.818311	0.866308	0.714558	0.587201	1.00675	0.864327	0.45669	0.937392	0.716219	0.547451	0.890091	0.657224	0.775779	0.781393	0.657969	0.632123	0.75065	0.62563	0.794124	0.793022	0.571116	0.73906	0.563494	0.572608	0.810313	0.851349	0.888031	0.812047	0.927672	0.920902	0.80012	0.530187	0.530714	0.411959	0.551722	0.772673	0.837753	0.738558	0.889115	0.728612	0.819195	0.677551	0.710956	0.930631	0.808716	0.815152	0.772065	0.773906	0.679869
13.9296	0.76246	0.848589	0.674378	0.604143	0.965653	0.877217	0.456934	0.899601	0.723561	0.52154	0.937328	0.651587	0.73236	0.703168	0.604431	0.624826	0.738611	0.67777	0.771907	0.770715	0.551005	0.747007	0.555067	0.543551	0.816281	0.792614	0.860843	0.851085	0.92789	0.903316	0.812676	0.564421	0.468652	0.406405	0.56159	0.728303	0.845545	0.716349	0.904047	0.675135	0.819037	0.648605	0.67017	0.934128	0.777894	0.750376	0.725627	0.879678	0.702262
13.9629	0.777448	0.856579	0.683224	0.620432	0.985673	0.873285	0.448717	0.913824	0.732071	0.543348	0.834177	0.68157	0.749886	0.988121	0.637937	0.629372	0.735616	0.636154	0.765353	0.78646	0.580855	0.739438	0.569839	0.539906	0.784864	0.851232	0.835707	0.861083	0.883741	0.901373	0.798026	0.556067	0.464356	0.383902	0.541864	0.689663	0.820806	0.669683	0.819651	0.665082	0.850143	0.676491	0.681478	0.920671	0.788645	0.81668	0.728015	0.789809	0.732109
13.9962	0.772395	0.83991	0.685549	0.631171	0.943891	0.810962	0.440443	0.876881	0.738921	0.560357	0.873921	0.655151	0.754412	0.99889	0.57525	0.623774	0.71556	0.638382	0.792985	0.754153	0.60151	0.749315	0.547046	0.515778	0.803998	0.821064	0.772337	0.85658	0.820781	0.857582	0.741897	0.543321	0.511839	0.419055	0.54085	0.665736	0.807778	0.717644	0.820728	0.708086	0.813227	0.660998	0.650416	0.925911	0.75878	0.804891	0.725671	0.792597	0.698648
14.0296	0.778506	0.845726	0.669557	0.589581	0.983694	0.814658	0.437674	0.878073	0.698514	0.551344	0.868199	0.565126	0.797184	0.841436	0.578765	0.621796	0.732241	0.678725	0.790143	0.756371	0.583706	0.721978	0.545526	0.526699	0.787553	0.793894	0.852009	0.819665	0.789826	0.894775	0.766158	0.554059	0.50696	0.434916	0.518699	0.677521	0.780555	0.715819	0.959327	0.713506	0.819388	0.638065	0.635709	0.942466	0.775946	0.744127	0.716621	0.776965	0.724561
14.0629	0.771945	0.841102	0.683333	0.60329	0.95433	0.860548	0.432817	0.921817	0.710408	0.553953	0.847855	0.60528	0.770493	1.06675	0.580954	0.612054	0.729105	0.671651	0.810966	0.718473	0.590941	0.731406	0.520002	0.501337	0.789679	0.81464	0.80314	0.851459	0.78114	0.898433	0.73718	0.537985	0.422327	0.41946	0.507959	0.617161	0.835661	0.675957	0.948237	0.703313	0.809143	0.668457	0.654662	0.926977	0.768317	0.790284	0.730796	0.797248	0.708362
14.0963	0.757995	0.857658	0.686635	0.574545	0.962537	0.833825	0.426073	0.883011	0.716327	0.584646	0.766164	0.570432	0.793588	0.993614	0.612849	0.639301	0.689251	0.613077	0.782429	0.739158	0.58856	0.718256	0.534128	0.500384	0.804674	0.801293	0.943108	0.881062	0.814163	0.880912	0.754654	0.548936	0.387459	0.439032	0.504761	0.659335	0.819924	0.667547	0.920267	0.658479	0.814843	0.650838	0.635736	0.931207	0.773203	0.736304	0.698196	0.7803	0.710874
14.1296	0.763964	0.809794	0.657746	0.565885	0.988719	0.801675	0.41084	0.930513	0.700082	0.558477	0.803138	0.634903	0.806139	1.03993	0.57374	0.57715	0.724821	0.668494	0.748748	0.714635	0.592436	0.721604	0.541695	0.488627	0.777615	0.774431	0.7788	0.870435	0.804335	0.883186	0.739807	0.517256	0.496133	0.430168	0.494551	0.622815	0.801409	0.641266	0.856018	0.680396	0.810997	0.649241	0.646723	0.915349	0.781281	0.784936	0.682298	0.784011	0.711626
14.1629	0.77857	0.843729	0.685907	0.615788	0.983463	0.831784	0.420313	0.946068	0.694735	0.57676	0.790094	0.616288	0.788492	0.835675	0.549843	0.601919	0.673544	0.701204	0.740377	0.736115	0.571891	0.785543	0.571694	0.526577	0.81391	0.827594	0.849205	0.904495	0.753057	0.886207	0.738438	0.52649	0.416353	0.4522	0.520687	0.622479	0.82273	0.656543	0.843546	0.692841	0.821759	0.603064	0.602832	0.911259	0.771313	0.787388	0.685699	0.766826	0.690891
14.1963	0.747847	0.831912	0.653724	0.565194	0.949321	0.840138	0.421781	0.907233	0.683191	0.541245	0.803792	0.620933	0.833529	0.808738	0.543998	0.593604	0.649691	0.664711	0.788274	0.759494	0.534535	0.736073	0.571662	0.455672	0.784012	0.765424	0.953224	0.897885	0.732265	0.848646	0.760412	0.49578	0.383145	0.464229	0.519994	0.560167	0.824604	0.667729	0.901795	0.677909	0.801907	0.590093	0.583698	0.909033	0.764218	0.751067	0.705072	0.763115	0.682567
14.2296	0.739139	0.875151	0.609605	0.553437	1.01418	0.848187	0.414332	0.926493	0.693664	0.55472	0.734256	0.522251	0.837165	0.993767	0.552726	0.600445	0.657171	0.633301	0.757006	0.709704	0.527327	0.772814	0.553653	0.479142	0.796138	0.769975	0.774169	0.852499	0.774985	0.830984	0.729444	0.516566	0.389235	0.451838	0.529367	0.593241	0.826243	0.65656	0.960975	0.631402	0.806241	0.5901	0.625518	0.907518	0.734564	0.770999	0.673279	0.770519	0.651411
14.2629	0.744983	0.819514	0.66272	0.589801	1.0389	0.807097	0.415776	0.941549	0.679699	0.549392	0.761962	0.549767	0.818481	0.886225	0.55534	0.597845	0.650185	0.642773	0.693241	0.720887	0.522582	0.778882	0.532261	0.455176	0.799366	0.774312	0.911061	0.895742	0.768001	0.84699	0.738078	0.495186	0.4371	0.45377	0.518399	0.544228	0.821756	0.65028	0.916701	0.616	0.83591	0.597928	0.577097	0.91209	0.758244	0.796337	0.675422	0.774277	0.686119
14.2963	0.706401	0.822698	0.641253	0.570526	1.00128	0.862238	0.411486	0.925362	0.671222	0.54806	0.748043	0.52577	0.836928	0.87353	0.56231	0.609631	0.644679	0.661834	0.739546	0.687881	0.533786	0.759374	0.554584	0.44806	0.789555	0.779614	0.832076	0.854252	0.695716	0.809509	0.730244	0.503179	0.469849	0.474491	0.531128	0.54948	0.832243	0.623136	0.955706	0.641021	0.807021	0.557374	0.594878	0.910576	0.755389	0.759213	0.655417	0.77331	0.683563
14.3296	0.73224	0.81534	0.648142	0.555699	0.888037	0.854015	0.406124	0.895423	0.654211	0.556438	0.792231	0.52453	0.830807	0.824788	0.495368	0.603844	0.65582	0.627159	0.639143	0.699314	0.560638	0.779208	0.579282	0.428755	0.7918	0.732758	0.76673	0.868964	0.696299	0.846575	0.724408	0.521766	0.457695	0.472962	0.516375	0.562202	0.799592	0.597531	0.895788	0.620269	0.798331	0.55553	0.568166	0.890529	0.741037	0.802888	0.671517	0.824529	0.678338
14.3629	0.714513	0.809134	0.633313	0.5661	0.939305	0.854788	0.393422	0.889334	0.674058	0.565402	0.733004	0.557771	0.818715	0.992725	0.553034	0.589552	0.656872	0.659341	0.632684	0.709213	0.522482	0.757361	0.553145	0.443929	0.760979	0.72968	0.770171	0.893688	0.717756	0.820746	0.728648	0.480912	0.497091	0.477848	0.522879	0.565401	0.805234	0.587539	0.999479	0.639542	0.775651	0.521268	0.609338	0.886046	0.751963	0.790432	0.629204	0.780346	0.678435
14.3963	0.710781	0.811588	0.605824	0.521354	0.935663	0.859554	0.396702	0.881822	0.679291	0.531589	0.702784	0.588056	0.805619	0.761918	0.515717	0.550674	0.637329	0.625533	0.647238	0.697263	0.490941	0.761981	0.532538	0.42997	0.785647	0.73178	0.706302	0.916314	0.669068	0.811988	0.712047	0.520713	0.406312	0.451611	0.500844	0.567316	0.805972	0.589873	0.850943	0.635356	0.795094	0.539623	0.599365	0.881781	0.754899	0.75875	0.635206	0.823687	0.657377
14.4296	0.716529	0.82142	0.633488	0.533312	0.950801	0.843337	0.395214	0.889181	0.656751	0.604367	0.69319	0.521116	0.812628	0.779179	0.527309	0.617983	0.638843	0.629985	0.630559	0.644117	0.501567	0.795821	0.563314	0.434782	0.744362	0.743911	0.756695	0.87861	0.709572	0.783257	0.698082	0.469805	0.436927	0.454447	0.516817	0.527099	0.826463	0.58789	0.882504	0.631142	0.780525	0.51595	0.618689	0.866775	0.774805	0.785202	0.609354	0.790125	0.68287
14.4629	0.685183	0.807872	0.614949	0.508527	0.84423	0.794844	0.395641	0.85622	0.678732	0.575345	0.663893	0.542877	0.840129	0.836855	0.535898	0.56896	0.598951	0.659406	0.609663	0.6903	0.494654	0.776397	0.538616	0.389291	0.764195	0.715828	0.771029	0.845697	0.683628	0.800251	0.700117	0.479576	0.435908	0.428766	0.496562	0.526643	0.817206	0.551166	0.805807	0.642983	0.802805	0.540358	0.638804	0.861112	0.795237	0.746918	0.608192	0.801139	0.655304
14.4963	0.705259	0.807965	0.625055	0.531251	0.849067	0.828205	0.376105	0.851229	0.668531	0.612415	0.675658	0.515054	0.819883	0.79166	0.536515	0.559534	0.650061	0.630053	0.60142	0.68316	0.495617	0.766697	0.549657	0.445429	0.760517	0.750033	0.733345	0.870759	0.654916	0.776645	0.717424	0.493721	0.521805	0.455364	0.487667	0.560304	0.774459	0.55959	0.917277	0.622042	0.79388	0.52303	0.660252	0.870342	0.769146	0.714074	0.614723	0.803406	0.673156
14.5296	0.681377	0.809703	0.630191	0.509679	0.861736	0.82808	0.381311	0.893039	0.658789	0.591957	0.654763	0.601351	0.755394	0.811249	0.521411	0.541273	0.621797	0.66562	0.586841	0.628846	0.467286	0.760117	0.550569	0.491606	0.789797	0.715764	0.788657	0.83244	0.624005	0.771462	0.675819	0.437907	0.49999	0.465919	0.47028	0.479883	0.801224	0.546336	0.882886	0.577109	0.770962	0.519458	0.624556	0.827668	0.809184	0.69763	0.584081	0.767271	0.639507
14.563	0.712263	0.816642	0.592349	0.501933	0.865701	0.819161	0.38272	0.889834	0.658456	0.580932	0.659609	0.570669	0.779771	0.858605	0.507953	0.564067	0.642342	0.606037	0.57607	0.712995	0.506033	0.746267	0.562723	0.462659	0.76734	0.722352	0.80715	0.856606	0.635982	0.733583	0.727733	0.475183	0.368451	0.457524	0.466658	0.516056	0.784366	0.550828	0.88941	0.621544	0.779755	0.496592	0.623141	0.82585	0.792945	0.665736	0.567948	0.776312	0.632234
14.5963	0.688358	0.840307	0.573891	0.524717	0.854435	0.786687	0.37873	0.923601	0.667739	0.603025	0.637249	0.466668	0.738234	0.771038	0.52465	0.555533	0.631743	0.616164	0.595479	0.738451	0.457898	0.753232	0.57414	0.45407	0.783213	0.739009	0.744583	0.826622	0.632607	0.755133	0.672355	0.498004	0.394158	0.498762	0.467047	0.468598	0.820891	0.515866	0.904476	0.570942	0.822809	0.499592	0.660362	0.846354	0.829924	0.675576	0.547102	0.820624	0.659539
14.6296	0.668239	0.804388	0.571644	0.516646	0.791087	0.787286	0.37867	0.907995	0.653339	0.59252	0.577794	0.590805	0.735372	0.773976	0.483652	0.5342	0.625382	0.597576	0.533151	0.727502	0.460081	0.750502	0.540284	0.380543	0.757902	0.724653	0.775337	0.811671	0.614723	0.710391	0.710843	0.509263	0.425836	0.449763	0.447477	0.428448	0.764815	0.521989	0.861873	0.590024	0.799566	0.463364	0.643114	0.824782	0.79891	0.706633	0.554183	0.765573	0.617586
14.663	0.711471	0.792722	0.572743	0.545629	0.776318	0.776078	0.380443	0.858567	0.644657	0.60185	0.612862	0.494524	0.719112	0.936453	0.490594	0.53886	0.630527	0.598861	0.528301	0.744847	0.490429	0.726831	0.500686	0.391074	0.762161	0.707276	0.732127	0.812883	0.572489	0.747344	0.6496	0.470861	0.390403	0.436759	0.442477	0.499788	0.791611	0.500026	0.873404	0.589336	0.794201	0.476706	0.648431	0.813696	0.806441	0.665474	0.531272	0.82779	0.639469
14.6963	0.689857	0.78742	0.584519	0.51432	0.823891	0.771568	0.362649	0.888546	0.620722	0.59372	0.586518	0.569821	0.714497	0.767093	0.498311	0.549629	0.612599	0.617971	0.514662	0.791033	0.473891	0.752197	0.489327	0.410992	0.759972	0.719097	0.818608	0.816607	0.613853	0.718788	0.69478	0.491093	0.420644	0.469078	0.446731	0.397293	0.806904	0.511098	0.85936	0.592376	0.809842	0.483264	0.648052	0.796954	0.831763	0.700663	0.541269	0.769411	0.622273
14.7296	0.699913	0.772974	0.570343	0.494159	0.775314	0.764448	0.384917	0.862811	0.608507	0.582222	0.59688	0.639752	0.763261	0.927165	0.521334	0.549811	0.585912	0.603785	0.471367	0.778154	0.49436	0.774716	0.501647	0.3856	0.747825	0.666385	0.671118	0.755973	0.582655	0.691522	0.681662	0.465174	0.356081	0.471141	0.452184	0.438441	0.798015	0.489845	0.986489	0.585765	0.819814	0.495059	0.650228	0.777574	0.852137	0.629613	0.501951	0.798625	0.608838
14.7629	0.5708	0.774219	0.536645	0.420067	0.661995	0.753315	0.321233	0.776436	0.617568	0.574675	0.558484	0.47632	0.562203	0.770253	0.483522	0.415397	0.52612	0.534866	0.517429	0.69167	0.418125	0.737453	0.462762	0.373245	0.552768	0.573348	0.602821	0.740408	0.532659	0.580795	0.663796	0.497316	0.387688	0.444009	0.432745	0.404946	0.793349	0.467806	0.953347	0.474873	0.626944	0.448953	0.551602	0.793287	0.845766	0.672808	0.503892	0.764607	0.588254
14.7963	0.629337	0.685433	0.507806	0.479256	0.809084	0.773071	0.396045	0.930089	0.659069	0.643072	0.628272	0.538617	0.715725	0.695643	0.468681	0.478505	0.557454	0.530432	0.471595	0.750629	0.450846	0.787867	0.492066	0.406091	0.795582	0.701665	0.687647	0.798735	0.536886	0.566621	0.701214	0.520981	0.359002	0.514333	0.442159	0.441752	0.807138	0.389784	0.656877	0.48397	0.675602	0.418287	0.545867	0.849049	0.907373	0.669899	0.527125	0.801568	0.646408
14.8296	0.784156	0.726461	0.605093	0.530019	0.801497	0.782698	0.40121	1.0726	0.771429	0.707848	0.642296	0.760826	0.788247	0.964589	0.590698	0.52139	0.705843	0.623724	0.470173	0.874812	0.518857	0.896664	0.565345	0.429761	0.876677	0.70876	0.709862	0.729539	0.60328	0.648704	0.800526	0.588146	0.520905	0.5663	0.485878	0.479452	1.01457	0.431287	0.927414	0.554731	0.760791	0.472591	0.597831	0.936699	1.08595	0.746051	0.570556	0.927162	0.682196
14.8629	0.835811	0.865796	0.563573	0.562399	0.752228	0.864879	0.391204	1.15249	0.795169	0.761535	0.748744	0.689626	0.805551	1.0251	0.56625	0.567586	0.683021	0.704692	0.508313	0.918244	0.55834	1.00878	0.534382	0.444202	0.749662	0.643548	0.643532	0.754944	0.6798	0.674782	0.798245	0.592315	0.40583	0.600271	0.522765	0.455853	1.06463	0.464428	0.829484	0.565796	0.783162	0.465536	0.632287	0.958165	1.10575	0.809846	0.567842	0.948413	0.677407
14.8963	0.702219	0.777151	0.516738	0.452346	0.77457	0.762769	0.366676	0.603908	0.639811	0.567552	0.596476	0.521906	0.649255	0.997472	0.537142	0.511395	0.601668	0.571357	0.443476	0.733614	0.506467	0.75536	0.474934	0.413616	0.738725	0.675923	0.666006	0.703643	0.547359	0.638341	0.62677	0.518118	0.398425	0.430502	0.43371	0.415041	0.795353	0.493015	0.866071	0.560595	0.771723	0.492241	0.654165	0.788782	0.855406	0.635259	0.511373	0.783994	0.561224
14.9296	0.685457	0.762614	0.504216	0.483978	0.76426	0.72885	0.359818	0.669379	0.61284	0.560308	0.572087	0.646409	0.633923	0.69117	0.511304	0.514603	0.657284	0.55965	0.464907	0.712679	0.504621	0.749746	0.448109	0.396914	0.787744	0.630696	0.700791	0.706099	0.590514	0.621295	0.614689	0.463182	0.319979	0.414291	0.43346	0.377873	0.775235	0.497217	0.840375	0.541513	0.786882	0.48054	0.661205	0.784982	0.864622	0.624944	0.48632	0.790618	0.555807
14.9629	0.662796	0.718448	0.518968	0.50071	0.838948	0.728218	0.366504	0.64887	0.619228	0.551931	0.544646	0.560307	0.632467	0.819396	0.507209	0.454873	0.616712	0.545612	0.499163	0.740713	0.523518	0.797307	0.443041	0.39655	0.77619	0.617128	0.740842	0.765692	0.534364	0.620027	0.597143	0.481769	0.327654	0.384492	0.424913	0.368838	0.792084	0.455698	0.892468	0.5705	0.747033	0.449739	0.643008	0.783133	0.847286	0.608417	0.480513	0.75847	0.512521
14.9963	0.677516	0.69309	0.506685	0.465311	0.813505	0.702446	0.370206	0.624392	0.641636	0.554126	0.558157	0.594176	0.616471	0.7344	0.501803	0.487762	0.618352	0.556739	0.459335	0.711883	0.520839	0.776253	0.450296	0.38908	0.770865	0.631244	0.60178	0.671665	0.526911	0.571343	0.598843	0.467744	0.357165	0.401713	0.421974	0.379592	0.786012	0.452734	0.834444	0.565631	0.739834	0.468641	0.588142	0.760506	0.903821	0.640907	0.472827	0.792504	0.520784
15.0296	0.64458	0.674812	0.505083	0.480178	0.745916	0.689103	0.354062	0.632724	0.617766	0.546979	0.549599	0.416317	0.583462	0.895308	0.457552	0.446303	0.6057	0.483811	0.481366	0.713421	0.519184	0.731696	0.417413	0.394015	0.723074	0.588456	0.637001	0.720064	0.543326	0.54937	0.575325	0.473492	0.287594	0.395754	0.39757	0.349462	0.740018	0.446399	0.857908	0.552325	0.730304	0.451161	0.601966	0.737872	0.860383	0.601408	0.46453	0.765812	0.492428
15.0629	0.67419	0.682941	0.475483	0.451176	0.800543	0.674384	0.355844	0.634403	0.609141	0.519441	0.551647	0.484506	0.560992	0.631427	0.465596	0.440328	0.625496	0.521507	0.474701	0.651502	0.535995	0.731672	0.435065	0.387734	0.774299	0.593945	0.712436	0.718587	0.506169	0.535299	0.570966	0.481236	0.321244	0.344957	0.390068	0.33653	0.798519	0.440898	0.931002	0.578966	0.729503	0.451204	0.597054	0.713212	0.844869	0.63182	0.440005	0.748082	0.492361
15.0963	0.613125	0.67672	0.487471	0.466207	0.802183	0.632759	0.346847	0.657373	0.597938	0.552523	0.534481	0.573952	0.558743	0.796623	0.441737	0.42333	0.622807	0.507304	0.456861	0.617304	0.481251	0.702919	0.408107	0.344127	0.752314	0.585366	0.670868	0.722517	0.494291	0.517403	0.577645	0.452018	0.321329	0.325496	0.382025	0.323504	0.765473	0.418637	0.830467	0.53454	0.72974	0.420672	0.58965	0.708284	0.820491	0.609514	0.437934	0.749221	0.471186
15.1296	0.599586	0.627336	0.484583	0.492232	0.767397	0.631483	0.33852	0.612902	0.5918	0.50191	0.47548	0.498153	0.519531	0.733169	0.42345	0.426355	0.614978	0.471663	0.424372	0.611545	0.492292	0.71149	0.425247	0.351553	0.7477	0.501933	0.691877	0.669199	0.499428	0.509611	0.547449	0.439724	0.304131	0.296641	0.361536	0.352545	0.711366	0.422649	0.862895	0.564354	0.697429	0.439106	0.56451	0.680659	0.795778	0.565133	0.419755	0.729852	0.441089
15.163	0.602801	0.61443	0.431588	0.455398	0.83201	0.60267	0.334503	0.593599	0.579315	0.508022	0.531864	0.47735	0.513537	0.737816	0.439728	0.438698	0.589372	0.491472	0.433865	0.645033	0.441217	0.73685	0.404558	0.336317	0.675727	0.532685	0.615062	0.680598	0.496076	0.499211	0.52467	0.433853	0.322263	0.302997	0.366867	0.369522	0.750147	0.44316	0.837302	0.524523	0.680508	0.4167	0.53541	0.6988	0.790613	0.610024	0.411301	0.715719	0.435847
15.1962	0.580499	0.607618	0.443452	0.430999	0.788796	0.605487	0.352019	0.584293	0.589445	0.497804	0.492546	0.461919	0.495824	0.643176	0.419209	0.425655	0.592859	0.465247	0.462695	0.653198	0.438107	0.721381	0.41206	0.332979	0.695092	0.537695	0.659179	0.658513	0.428081	0.470771	0.5205	0.406385	0.312607	0.30098	0.338853	0.330905	0.712466	0.38395	0.732006	0.521724	0.66587	0.393075	0.541079	0.674644	0.781874	0.563952	0.397139	0.72292	0.389327
15.2296	0.558889	0.601999	0.442715	0.417178	0.810367	0.5598	0.32515	0.608883	0.567042	0.518199	0.463832	0.434254	0.461127	0.662075	0.400894	0.432378	0.608467	0.483766	0.380271	0.605737	0.414584	0.679118	0.386942	0.311823	0.698906	0.503983	0.614858	0.66018	0.466704	0.438915	0.5604	0.408699	0.317716	0.287809	0.346643	0.35731	0.755125	0.388826	0.74229	0.507997	0.669196	0.420297	0.529345	0.64448	0.770951	0.61654	0.39551	0.735649	0.411012
15.2629	0.559504	0.56437	0.422709	0.391181	0.791824	0.575243	0.325501	0.577732	0.555392	0.490786	0.478071	0.381612	0.436275	0.749095	0.395272	0.399784	0.580101	0.45783	0.424407	0.575903	0.399079	0.677289	0.375145	0.303985	0.660493	0.499439	0.570879	0.647132	0.44574	0.427445	0.518172	0.381698	0.291805	0.258476	0.334808	0.34972	0.711872	0.365954	0.731094	0.480968	0.643466	0.412893	0.536281	0.635788	0.726767	0.602531	0.371419	0.692826	0.379467
15.2963	0.558039	0.572476	0.417602	0.386835	0.794034	0.570119	0.319063	0.611683	0.569588	0.484523	0.462422	0.437102	0.469304	0.710371	0.394736	0.399753	0.556446	0.465041	0.397473	0.571598	0.388114	0.640558	0.351403	0.301514	0.663083	0.490095	0.484932	0.682347	0.4436	0.425671	0.515105	0.392732	0.251737	0.272804	0.318641	0.327394	0.68262	0.374871	0.765355	0.47795	0.613272	0.379947	0.505978	0.634773	0.746681	0.609619	0.365027	0.693284	0.369786
15.3296	0.522657	0.545554	0.420796	0.416388	0.784383	0.525263	0.327301	0.617842	0.566668	0.451765	0.461187	0.44285	0.430996	0.561315	0.375078	0.403804	0.571552	0.438295	0.382829	0.544946	0.421318	0.694686	0.378803	0.287094	0.650091	0.46187	0.620171	0.633442	0.410439	0.405353	0.496934	0.398544	0.267317	0.259688	0.311818	0.340277	0.682552	0.376391	0.74442	0.449291	0.634549	0.384323	0.496009	0.627361	0.719433	0.559216	0.354861	0.670928	0.381382
15.3629	0.500122	0.511258	0.394149	0.38273	0.749607	0.504686	0.305023	0.623939	0.54765	0.483447	0.451055	0.403083	0.40458	0.565786	0.359366	0.389468	0.540679	0.425116	0.408285	0.539684	0.358616	0.695156	0.356829	0.287319	0.623944	0.464941	0.550181	0.624407	0.435371	0.399447	0.52316	0.379289	0.259924	0.256568	0.300617	0.343455	0.661306	0.344067	0.721859	0.444206	0.598332	0.375739	0.479827	0.613843	0.660212	0.603531	0.353306	0.68242	0.362059
15.3962	0.496324	0.513363	0.382259	0.36378	0.778501	0.505043	0.301622	0.61852	0.547424	0.43043	0.457411	0.382592	0.410497	0.752402	0.375524	0.403155	0.525947	0.420172	0.389522	0.536002	0.370287	0.738232	0.360961	0.290252	0.605612	0.439867	0.534425	0.605078	0.423391	0.375279	0.513983	0.363193	0.275445	0.251513	0.299623	0.317979	0.678323	0.35678	0.690537	0.435753	0.612514	0.37167	0.486348	0.614916	0.673253	0.539077	0.344929	0.676599	0.339355
15.4296	0.496887	0.497128	0.379263	0.386236	0.736256	0.489818	0.303784	0.610989	0.53255	0.443891	0.44159	0.372424	0.394264	0.73541	0.360445	0.395832	0.517375	0.434324	0.372386	0.501528	0.356379	0.645972	0.343853	0.267585	0.582935	0.453037	0.524247	0.551213	0.42908	0.378806	0.475509	0.354494	0.262148	0.250363	0.287295	0.308907	0.728608	0.327401	0.672843	0.415547	0.607012	0.369007	0.487924	0.586629	0.637585	0.580657	0.328409	0.691859	0.337006
15.4629	0.482278	0.484309	0.367422	0.332019	0.790938	0.468317	0.300294	0.631725	0.525015	0.424953	0.443836	0.357007	0.392525	0.749838	0.339948	0.374384	0.498277	0.43465	0.399642	0.499021	0.349377	0.673145	0.341373	0.278135	0.578246	0.421986	0.522872	0.587329	0.444177	0.368991	0.46872	0.373774	0.257399	0.231391	0.284197	0.341203	0.648247	0.356376	0.683746	0.411583	0.587556	0.371078	0.490026	0.594489	0.635359	0.571799	0.326404	0.704377	0.326199
15.4963	0.459018	0.481816	0.380406	0.356772	0.710577	0.475084	0.287193	0.61233	0.527497	0.422436	0.405331	0.372765	0.371014	0.6114	0.351118	0.354284	0.511151	0.406712	0.369478	0.508411	0.341026	0.617726	0.344794	0.267667	0.548585	0.412327	0.486174	0.536917	0.406133	0.351879	0.463344	0.364556	0.283069	0.243853	0.290831	0.305498	0.680803	0.337832	0.660454	0.424839	0.579969	0.353941	0.445751	0.578571	0.626807	0.539527	0.317511	0.650061	0.308404
15.5296	0.453043	0.452971	0.359578	0.363717	0.751292	0.460511	0.293951	0.595688	0.520603	0.431776	0.443549	0.309313	0.366769	0.610905	0.345979	0.370087	0.470989	0.42	0.333192	0.463009	0.338884	0.61632	0.326016	0.268621	0.5652	0.426317	0.4286	0.551153	0.406496	0.348503	0.462148	0.361738	0.236301	0.226125	0.273649	0.302724	0.621638	0.340982	0.687056	0.375832	0.583273	0.348135	0.444021	0.571654	0.592156	0.507842	0.30444	0.65344	0.312907
15.5629	0.426199	0.462347	0.357282	0.343076	0.767303	0.441971	0.285016	0.59751	0.5025	0.39285	0.425188	0.360566	0.370452	0.550134	0.360935	0.36586	0.473331	0.405767	0.346992	0.466178	0.340894	0.669095	0.319421	0.267416	0.543889	0.409561	0.500988	0.555216	0.411661	0.340565	0.462936	0.319872	0.237728	0.234796	0.264432	0.336166	0.6112	0.317347	0.657604	0.396938	0.548259	0.342992	0.448505	0.567176	0.5873	0.524568	0.311737	0.656063	0.305043
15.5963	0.427012	0.437251	0.348834	0.347401	0.715253	0.416804	0.271615	0.601594	0.494395	0.412936	0.405736	0.298924	0.358763	0.719968	0.321113	0.361486	0.456092	0.376111	0.369159	0.436499	0.323103	0.636741	0.320917	0.243121	0.519994	0.397157	0.485911	0.513226	0.365109	0.317385	0.428408	0.346715	0.229992	0.188913	0.281311	0.287445	0.629244	0.310273	0.63278	0.399925	0.549635	0.33537	0.417664	0.559645	0.568277	0.490141	0.299103	0.649262	0.291747
15.6296	0.414829	0.4163	0.320953	0.349591	0.722205	0.427274	0.282627	0.556731	0.515308	0.378663	0.388418	0.321344	0.336218	0.569658	0.355685	0.358187	0.452524	0.366367	0.348163	0.459537	0.301048	0.635626	0.306033	0.24745	0.526237	0.379472	0.471335	0.494761	0.361331	0.327108	0.448365	0.328003	0.237684	0.244625	0.268095	0.2988	0.605719	0.306911	0.666298	0.362682	0.531391	0.329634	0.416832	0.570823	0.554761	0.508093	0.298957	0.646205	0.289074
15.663	0.422455	0.402041	0.345662	0.341343	0.68152	0.43392	0.276518	0.562848	0.490766	0.400642	0.384197	0.314071	0.342734	0.542346	0.344395	0.361502	0.456479	0.366291	0.364001	0.445608	0.317816	0.657597	0.301523	0.244557	0.516865	0.381795	0.442976	0.509188	0.378167	0.326435	0.426763	0.339198	0.247718	0.211122	0.269054	0.273761	0.617415	0.300595	0.687759	0.355011	0.500469	0.332994	0.42369	0.554679	0.536636	0.511456	0.302753	0.622355	0.282006
15.6963	0.403443	0.427553	0.327432	0.346829	0.686361	0.409868	0.278979	0.557516	0.495154	0.395093	0.366439	0.327559	0.3213	0.573997	0.327206	0.3684	0.451294	0.342856	0.313454	0.423958	0.294583	0.638379	0.308553	0.24844	0.505398	0.37411	0.433558	0.481646	0.360818	0.312035	0.449639	0.319525	0.27796	0.239265	0.268583	0.313687	0.603158	0.299682	0.677181	0.368762	0.506601	0.323872	0.436079	0.557878	0.505966	0.492788	0.293076	0.678852	0.278685
15.7296	0.390979	0.407619	0.326688	0.366489	0.693112	0.394505	0.266767	0.545605	0.474719	0.378975	0.387786	0.321064	0.309564	0.526692	0.318829	0.333624	0.453686	0.357953	0.321844	0.423802	0.287869	0.597451	0.315874	0.239021	0.482546	0.355278	0.440548	0.473951	0.354956	0.312629	0.443486	0.302971	0.28755	0.236866	0.261575	0.261192	0.614482	0.303781	0.635964	0.347601	0.514672	0.308353	0.406848	0.563671	0.515002	0.523048	0.277456	0.649588	0.27509
15.763	0.401693	0.378769	0.328012	0.349419	0.68502	0.382159	0.259951	0.550739	0.466016	0.366055	0.37979	0.295683	0.309211	0.491362	0.294802	0.34526	0.422189	0.34745	0.322431	0.405187	0.302574	0.630843	0.290036	0.216512	0.479551	0.378184	0.425414	0.479122	0.35158	0.312957	0.423556	0.29664	0.270771	0.237132	0.265312	0.310539	0.601842	0.296631	0.61797	0.345724	0.486907	0.320548	0.427968	0.559133	0.506573	0.517227	0.273374	0.64456	0.274091
15.7963	0.399759	0.403624	0.315743	0.325753	0.679161	0.391275	0.266221	0.545789	0.445432	0.352146	0.368256	0.295718	0.308966	0.649505	0.298179	0.355416	0.428835	0.35211	0.321287	0.393349	0.300429	0.610661	0.29493	0.254676	0.467238	0.360351	0.43302	0.458688	0.368899	0.297269	0.420204	0.278988	0.276102	0.210653	0.262512	0.287222	0.595397	0.284926	0.658087	0.344305	0.490384	0.313138	0.424605	0.555832	0.473401	0.490298	0.271142	0.652596	0.253765
15.8296	0.359494	0.381477	0.317664	0.314956	0.669453	0.394387	0.272188	0.532025	0.447796	0.334566	0.371826	0.295984	0.317308	0.61392	0.308314	0.327447	0.417374	0.344794	0.316722	0.407136	0.296403	0.592838	0.273929	0.207092	0.467371	0.369943	0.402341	0.449203	0.355126	0.28941	0.411253	0.307712	0.254329	0.212457	0.248054	0.279538	0.619185	0.285667	0.641557	0.335212	0.486029	0.312782	0.393425	0.531041	0.462956	0.491893	0.271975	0.633276	0.255525
15.8629	0.369688	0.367948	0.302812	0.317979	0.687286	0.384066	0.27205	0.528846	0.447036	0.325371	0.367729	0.30564	0.286749	0.576919	0.29644	0.324358	0.400782	0.359198	0.29914	0.371642	0.276783	0.600728	0.278017	0.23271	0.436711	0.348823	0.407333	0.445584	0.349214	0.294096	0.390274	0.294291	0.285563	0.21617	0.255699	0.276531	0.582383	0.266945	0.635328	0.334284	0.471591	0.31105	0.380207	0.54186	0.458315	0.456961	0.266845	0.639316	0.264284
15.8963	0.36047	0.37393	0.31479	0.318879	0.640086	0.361472	0.270056	0.505254	0.439315	0.350367	0.399977	0.283847	0.290009	0.60246	0.281375	0.338831	0.397476	0.364675	0.309729	0.359643	0.283481	0.6062	0.28516	0.241478	0.426794	0.327572	0.384804	0.437228	0.33965	0.282499	0.399834	0.271519	0.285359	0.220334	0.253003	0.285768	0.616994	0.269982	0.600463	0.325027	0.464712	0.303062	0.398362	0.541544	0.455233	0.439288	0.266862	0.63489	0.2625
15.9296	0.347357	0.353378	0.303719	0.287099	0.67485	0.339458	0.258621	0.508564	0.418209	0.344924	0.379227	0.273302	0.294113	0.52649	0.301655	0.33921	0.381652	0.342701	0.294611	0.364863	0.266139	0.56876	0.262154	0.226046	0.416764	0.333957	0.384147	0.417038	0.327271	0.274371	0.377775	0.279479	0.262597	0.221872	0.24574	0.248288	0.568023	0.272283	0.599085	0.316819	0.453866	0.308676	0.353298	0.529687	0.431708	0.453027	0.267421	0.643316	0.257144
15.9629	0.345916	0.343707	0.310341	0.325664	0.649641	0.345783	0.24577	0.493567	0.415052	0.330385	0.359069	0.306053	0.277085	0.5147	0.280274	0.316764	0.386088	0.347764	0.327657	0.345395	0.26031	0.575719	0.258782	0.242027	0.412112	0.327782	0.405595	0.423854	0.338235	0.278566	0.369976	0.310523	0.265336	0.210549	0.244682	0.263031	0.569668	0.264085	0.632152	0.330226	0.432981	0.299237	0.360742	0.540272	0.428468	0.450519	0.263229	0.632536	0.246205
15.9963	0.348066	0.355742	0.294422	0.284632	0.67406	0.330313	0.250225	0.49494	0.421934	0.317281	0.383751	0.259586	0.294624	0.518028	0.290004	0.334777	0.381602	0.335231	0.285341	0.350109	0.269518	0.540141	0.275391	0.214628	0.405888	0.324439	0.397948	0.39769	0.340874	0.28919	0.365398	0.284183	0.276636	0.208484	0.241325	0.260547	0.580411	0.276504	0.58492	0.309289	0.429493	0.299034	0.34768	0.536497	0.418071	0.434777	0.255061	0.592404	0.240187
16.0296	0.339258	0.336289	0.28694	0.277521	0.637256	0.333039	0.253883	0.480748	0.42153	0.334836	0.368308	0.279753	0.295253	0.48373	0.27654	0.335611	0.359084	0.333499	0.28672	0.339894	0.274262	0.570429	0.293355	0.219129	0.41034	0.328876	0.326199	0.400093	0.310725	0.277032	0.365395	0.279243	0.265597	0.224822	0.24425	0.258232	0.574302	0.260442	0.620922	0.323121	0.422186	0.305902	0.332194	0.526318	0.403506	0.441939	0.256526	0.602559	0.229217
16.0629	0.336841	0.331889	0.285733	0.304253	0.651428	0.33645	0.248314	0.521611	0.414349	0.29676	0.347652	0.275772	0.274975	0.582433	0.307025	0.328242	0.357434	0.323839	0.303795	0.335555	0.244978	0.555268	0.252789	0.244386	0.411464	0.30969	0.382053	0.401443	0.320508	0.283473	0.354663	0.263654	0.275604	0.211431	0.24128	0.257445	0.59213	0.277477	0.578553	0.295141	0.406858	0.280071	0.344968	0.521439	0.389383	0.41633	0.249036	0.620057	0.2373
16.0963	0.324501	0.325226	0.276411	0.323599	0.65417	0.323571	0.240563	0.468551	0.404339	0.312569	0.352776	0.259852	0.278662	0.56608	0.276525	0.315107	0.335287	0.315748	0.292752	0.323269	0.262576	0.557312	0.269484	0.224599	0.393152	0.301369	0.359449	0.376489	0.339879	0.278519	0.326466	0.243033	0.284284	0.21147	0.235926	0.264349	0.547507	0.272038	0.580481	0.312613	0.404664	0.279802	0.324758	0.518258	0.372189	0.417165	0.246921	0.632183	0.227947
16.1296	0.333864	0.313385	0.280705	0.307027	0.685997	0.316089	0.255032	0.47186	0.383888	0.30788	0.367994	0.267136	0.258957	0.39754	0.264366	0.316262	0.347793	0.325579	0.274802	0.315425	0.249309	0.54865	0.254321	0.235025	0.381857	0.290707	0.339382	0.400087	0.306254	0.279786	0.333016	0.274463	0.268818	0.211548	0.238503	0.248321	0.564244	0.256734	0.568526	0.285113	0.398041	0.275879	0.303733	0.499169	0.366149	0.411113	0.24256	0.619289	0.230357
16.1629	0.314384	0.320277	0.287933	0.301833	0.65546	0.30279	0.253859	0.479526	0.381075	0.322666	0.323449	0.241717	0.263813	0.502834	0.278298	0.317053	0.33304	0.320704	0.278593	0.31197	0.268548	0.542162	0.25424	0.214677	0.373023	0.285605	0.338471	0.379999	0.316111	0.268772	0.335721	0.259942	0.228664	0.205402	0.235408	0.247363	0.544021	0.252418	0.598568	0.280974	0.386467	0.276521	0.325509	0.505554	0.356645	0.397022	0.237455	0.596912	0.237966
16.1962	0.309597	0.312274	0.298756	0.312718	0.628528	0.300564	0.249352	0.483748	0.3909	0.311155	0.370202	0.232016	0.268841	0.488726	0.248977	0.323132	0.344744	0.297645	0.279343	0.311872	0.256799	0.541701	0.273354	0.244895	0.40166	0.295242	0.370606	0.375935	0.331965	0.284522	0.33291	0.267324	0.284901	0.243085	0.239932	0.265289	0.556717	0.249037	0.550086	0.295951	0.38832	0.276962	0.302376	0.501598	0.360004	0.403788	0.240553	0.628355	0.231355
16.2296	0.309644	0.310804	0.285441	0.295348	0.623709	0.295115	0.244816	0.465332	0.394581	0.30822	0.364483	0.248613	0.263257	0.449028	0.26997	0.307726	0.325192	0.312211	0.289171	0.31166	0.262154	0.531571	0.255758	0.208005	0.384339	0.294489	0.379327	0.366867	0.306222	0.281718	0.334356	0.251672	0.27156	0.223288	0.235745	0.281917	0.538423	0.249945	0.600306	0.274254	0.363961	0.271119	0.311026	0.497819	0.345514	0.404957	0.235715	0.620062	0.234612
16.2629	0.300431	0.292091	0.277069	0.30144	0.668958	0.292055	0.248008	0.456074	0.375118	0.281316	0.326858	0.236093	0.26674	0.416516	0.250043	0.315792	0.329405	0.305055	0.247633	0.304929	0.262732	0.482679	0.239199	0.219612	0.372165	0.279992	0.379103	0.355688	0.309603	0.282182	0.329298	0.246069	0.23615	0.21147	0.236774	0.252939	0.527623	0.265548	0.480247	0.265151	0.362577	0.263962	0.312566	0.500052	0.343114	0.401705	0.240759	0.587079	0.230198
16.2963	0.299427	0.296982	0.266562	0.306358	0.621026	0.284173	0.231436	0.458807	0.381056	0.284913	0.350925	0.233456	0.251896	0.488783	0.249296	0.291861	0.323044	0.301309	0.272781	0.301308	0.251557	0.488528	0.259925	0.216948	0.362523	0.282274	0.315489	0.365138	0.29977	0.26945	0.305303	0.243572	0.269824	0.222528	0.231822	0.250905	0.513721	0.254584	0.549815	0.267945	0.360032	0.260836	0.282636	0.476469	0.334358	0.379414	0.235407	0.548179	0.230571
16.3296	0.29005	0.298698	0.279685	0.269529	0.638615	0.290189	0.243129	0.430427	0.381436	0.288928	0.334014	0.224305	0.269741	0.485447	0.2648	0.291161	0.30424	0.305876	0.280393	0.306506	0.269287	0.509676	0.237191	0.206989	0.355389	0.272117	0.315303	0.360608	0.281296	0.283129	0.336633	0.242285	0.220866	0.197633	0.23755	0.226984	0.528993	0.267148	0.476813	0.265241	0.356315	0.264868	0.293642	0.483407	0.329765	0.369231	0.241796	0.580579	0.224813
16.3629	0.292008	0.290977	0.264384	0.282841	0.586353	0.295249	0.250242	0.429434	0.388327	0.28937	0.339693	0.273964	0.250307	0.42764	0.256123	0.310792	0.320019	0.299768	0.267427	0.308583	0.238718	0.485378	0.241487	0.214586	0.352125	0.265969	0.376839	0.355614	0.301822	0.28032	0.314658	0.230936	0.249932	0.211159	0.231611	0.264502	0.504869	0.247909	0.605289	0.275448	0.351786	0.269867	0.295541	0.473159	0.327885	0.363617	0.230005	0.60226	0.229132
16.3963	0.294231	0.296644	0.270981	0.308712	0.613751	0.268201	0.245777	0.430267	0.372733	0.282478	0.32099	0.249678	0.269418	0.46886	0.258268	0.308336	0.317784	0.31837	0.27444	0.305406	0.269508	0.501048	0.235326	0.222859	0.36569	0.275037	0.30963	0.339909	0.300909	0.276864	0.299456	0.263142	0.278168	0.198989	0.241366	0.241269	0.503591	0.25781	0.55752	0.263723	0.356324	0.26467	0.299259	0.479917	0.316601	0.365485	0.230941	0.602446	0.229914
16.4296	0.284043	0.283302	0.271757	0.304224	0.611043	0.272189	0.237699	0.43426	0.369551	0.27565	0.320142	0.19397	0.258816	0.499212	0.252972	0.305933	0.304921	0.314848	0.299201	0.292728	0.264907	0.497923	0.239075	0.236335	0.353389	0.266989	0.34193	0.356521	0.290059	0.2694	0.309435	0.243113	0.244006	0.216493	0.23081	0.239578	0.501885	0.236417	0.515875	0.264191	0.338105	0.251048	0.291167	0.471123	0.301447	0.364495	0.222557	0.598522	0.217013
16.4629	0.279912	0.288369	0.261528	0.299187	0.625716	0.262678	0.256049	0.422902	0.361101	0.287282	0.327184	0.226851	0.265659	0.438889	0.246181	0.299781	0.290768	0.283128	0.263328	0.30674	0.256233	0.463378	0.241085	0.213759	0.360567	0.270452	0.341778	0.354201	0.292912	0.275211	0.335994	0.247277	0.23129	0.215921	0.237156	0.261234	0.486639	0.243058	0.5097	0.254648	0.3331	0.261883	0.270583	0.490037	0.30852	0.3452	0.225815	0.605333	0.221255
16.4963	0.277092	0.284408	0.264525	0.305311	0.589963	0.268141	0.23415	0.424177	0.36265	0.278293	0.309576	0.269892	0.246114	0.452309	0.251774	0.305517	0.305989	0.296338	0.282434	0.290058	0.287639	0.487373	0.237149	0.224205	0.351252	0.266524	0.331835	0.332171	0.317295	0.270134	0.302138	0.240459	0.202437	0.221177	0.227527	0.258168	0.496581	0.2503	0.551125	0.260731	0.3343	0.258744	0.286751	0.470274	0.300645	0.362181	0.232581	0.578172	0.230552
16.5296	0.279117	0.279575	0.259614	0.309503	0.612689	0.267438	0.247526	0.407298	0.366726	0.264305	0.32273	0.257504	0.251816	0.497352	0.254045	0.318606	0.297231	0.287973	0.287861	0.290581	0.262362	0.490484	0.226375	0.208929	0.351019	0.266385	0.296883	0.328695	0.300232	0.271885	0.31578	0.227014	0.224533	0.217016	0.235157	0.229877	0.473914	0.25604	0.524836	0.247475	0.323567	0.258334	0.270043	0.468688	0.299516	0.347168	0.234305	0.580863	0.224555
16.5629	0.282398	0.276222	0.25411	0.310426	0.604364	0.268308	0.235362	0.412935	0.362589	0.281822	0.303815	0.243628	0.238743	0.40218	0.25385	0.308007	0.29681	0.291559	0.242805	0.306933	0.270141	0.454576	0.233915	0.212656	0.345059	0.271161	0.28058	0.337201	0.28939	0.26272	0.30397	0.225445	0.254316	0.209156	0.23927	0.242522	0.484244	0.237431	0.558993	0.247535	0.329731	0.260436	0.266647	0.458196	0.295959	0.328156	0.235474	0.552378	0.216845
16.5963	0.279169	0.265375	0.255333	0.290218	0.59662	0.264218	0.254797	0.406236	0.3645	0.271127	0.314075	0.237651	0.231613	0.38672	0.251266	0.323645	0.289186	0.303095	0.244161	0.291549	0.257134	0.458966	0.240512	0.217782	0.330628	0.265918	0.319843	0.327593	0.309494	0.276467	0.295358	0.230248	0.24559	0.226317	0.233893	0.259237	0.458888	0.240599	0.502531	0.254744	0.305444	0.260444	0.270097	0.472599	0.286657	0.323881	0.229432	0.591348	0.218188
16.6296	0.277287	0.264166	0.254162	0.29267	0.61363	0.256334	0.245792	0.386993	0.349929	0.258355	0.307616	0.263952	0.24906	0.37811	0.247167	0.291062	0.291897	0.27255	0.285954	0.294915	0.254465	0.457053	0.254747	0.225742	0.335915	0.261523	0.330465	0.321582	0.274868	0.27186	0.284023	0.239573	0.221313	0.210555	0.22625	0.264945	0.46735	0.240617	0.538218	0.254599	0.313326	0.263881	0.270422	0.460925	0.286563	0.34958	0.220837	0.551858	0.227941
16.6629	0.269553	0.264265	0.251643	0.273855	0.610408	0.251711	0.244788	0.378175	0.354501	0.276394	0.302959	0.247236	0.254821	0.466113	0.234125	0.295002	0.29645	0.267248	0.231445	0.29497	0.268305	0.449443	0.234192	0.214887	0.340629	0.257559	0.277651	0.324305	0.270028	0.267822	0.289492	0.216022	0.232607	0.21762	0.221878	0.256402	0.44079	0.221818	0.539678	0.2459	0.302163	0.254464	0.268547	0.458478	0.274591	0.347899	0.220615	0.565593	0.231638
16.6963	0.260283	0.26643	0.251069	0.293108	0.573209	0.256977	0.242414	0.373939	0.352683	0.256008	0.292641	0.241175	0.261537	0.456226	0.242539	0.301558	0.298462	0.254626	0.277504	0.291719	0.264464	0.451232	0.241838	0.216713	0.341882	0.264815	0.280197	0.317948	0.260145	0.265532	0.289556	0.237444	0.224009	0.217515	0.225082	0.248112	0.430464	0.236566	0.473802	0.249456	0.297984	0.269022	0.273035	0.464373	0.276159	0.317196	0.231616	0.570853	0.223787
16.7296	0.268472	0.266342	0.252898	0.296781	0.602467	0.253516	0.241016	0.3606	0.342091	0.265522	0.287972	0.220307	0.242549	0.379538	0.246308	0.288124	0.292037	0.263338	0.259634	0.287607	0.274435	0.436884	0.245453	0.210629	0.352765	0.25658	0.30821	0.317738	0.27968	0.267011	0.295579	0.23487	0.212915	0.227267	0.224776	0.258414	0.438091	0.2306	0.519109	0.239803	0.301359	0.270931	0.274756	0.455329	0.267234	0.315576	0.237375	0.583542	0.222471
16.763	0.269237	0.260597	0.250526	0.282854	0.6142	0.247125	0.249837	0.349838	0.340671	0.271576	0.284238	0.241074	0.243308	0.409366	0.25602	0.279974	0.278457	0.273012	0.264618	0.286689	0.249648	0.439067	0.251583	0.233829	0.335456	0.271489	0.261994	0.332338	0.280167	0.260189	0.272958	0.231625	0.231991	0.214604	0.224728	0.23352	0.427673	0.241406	0.525442	0.243344	0.297848	0.260526	0.263045	0.455218	0.267301	0.328601	0.223607	0.575032	0.222795
16.7963	0.267812	0.264943	0.256144	0.304098	0.609582	0.250942	0.25266	0.357358	0.34417	0.242312	0.264352	0.238892	0.241557	0.355052	0.249656	0.284712	0.285208	0.264471	0.24589	0.284756	0.270343	0.450052	0.235242	0.215578	0.334269	0.255843	0.250117	0.323386	0.274446	0.265691	0.271419	0.233853	0.21907	0.196815	0.22354	0.247415	0.432791	0.223223	0.504996	0.264444	0.288432	0.261992	0.259264	0.450454	0.270106	0.317344	0.226622	0.567226	0.223327
16.8296	0.256961	0.255075	0.244488	0.296487	0.594918	0.237537	0.236082	0.353863	0.347294	0.254497	0.290304	0.23486	0.246497	0.342065	0.230918	0.291612	0.284045	0.26242	0.270179	0.283788	0.273519	0.413278	0.225324	0.221215	0.326225	0.25615	0.256628	0.308543	0.288283	0.261353	0.268354	0.241908	0.226877	0.210476	0.219957	0.263471	0.417708	0.227066	0.49117	0.241831	0.287966	0.260003	0.248693	0.469685	0.255159	0.316041	0.225159	0.568517	0.217322
16.8629	0.252239	0.254097	0.247323	0.268815	0.568662	0.242657	0.234496	0.333184	0.351396	0.248475	0.295363	0.258504	0.239908	0.355983	0.23459	0.26607	0.279067	0.260668	0.268594	0.283122	0.254255	0.446465	0.213421	0.222008	0.337191	0.272995	0.295534	0.313318	0.269587	0.258078	0.266891	0.221751	0.22653	0.21919	0.218365	0.253163	0.403606	0.250252	0.466097	0.236133	0.30054	0.251451	0.248031	0.450002	0.266315	0.347463	0.227698	0.581466	0.218869
16.8963	0.261351	0.247142	0.252157	0.317482	0.591353	0.249568	0.24479	0.339208	0.326181	0.255953	0.290258	0.229868	0.239369	0.445156	0.239632	0.268342	0.278854	0.274391	0.27137	0.295964	0.251474	0.422291	0.22863	0.213803	0.311383	0.290606	0.295777	0.307757	0.280423	0.249257	0.259993	0.204789	0.220563	0.217018	0.234431	0.245081	0.406441	0.228358	0.459414	0.256474	0.283282	0.247719	0.24838	0.461484	0.255345	0.351214	0.225395	0.531083	0.222538
16.9296	0.253136	0.252343	0.24365	0.28068	0.583921	0.240294	0.247023	0.340764	0.341566	0.252887	0.294498	0.270608	0.235208	0.35237	0.246864	0.273484	0.28028	0.25732	0.241544	0.279695	0.253844	0.398415	0.232338	0.214739	0.330051	0.265997	0.269877	0.301683	0.264059	0.264544	0.258802	0.226043	0.237832	0.227716	0.215116	0.227977	0.414421	0.244234	0.482613	0.230447	0.284756	0.258378	0.248589	0.440441	0.256988	0.305371	0.226652	0.556209	0.215915
16.9629	0.261672	0.252377	0.239058	0.277887	0.592712	0.241465	0.239146	0.321724	0.321619	0.246473	0.288243	0.209649	0.241615	0.336864	0.250471	0.263663	0.26905	0.259062	0.290482	0.287917	0.263306	0.415478	0.221958	0.215086	0.315762	0.270935	0.289312	0.301959	0.269442	0.256278	0.269812	0.240449	0.2243	0.22906	0.221203	0.238031	0.412225	0.238156	0.45409	0.231876	0.279074	0.243983	0.234536	0.451662	0.258322	0.320437	0.219665	0.529384	0.224688
16.9963	0.254571	0.250461	0.245328	0.299246	0.603628	0.243757	0.236567	0.324963	0.335914	0.241494	0.278832	0.251385	0.247093	0.391892	0.240925	0.278127	0.279558	0.272593	0.252098	0.276399	0.24678	0.413723	0.229704	0.219627	0.323421	0.281068	0.26525	0.292682	0.277302	0.26187	0.25348	0.219841	0.202062	0.215132	0.211918	0.221791	0.373388	0.234165	0.486825	0.23626	0.287193	0.257367	0.243752	0.429782	0.257267	0.297299	0.230118	0.552609	0.215142
17.0296	0.250361	0.245371	0.237128	0.279658	0.589269	0.249435	0.23691	0.3193	0.349434	0.250758	0.285251	0.239178	0.261422	0.335013	0.233616	0.28105	0.273874	0.263659	0.25141	0.282493	0.276352	0.415247	0.236631	0.209822	0.316826	0.2673	0.279621	0.31152	0.270869	0.252339	0.248466	0.225161	0.235442	0.225019	0.220707	0.251059	0.382369	0.23487	0.506046	0.238884	0.270929	0.245407	0.24299	0.434272	0.259406	0.298812	0.23037	0.564092	0.220375
17.0629	0.243502	0.242357	0.234399	0.288171	0.57896	0.234187	0.240406	0.32649	0.336447	0.245199	0.271397	0.186442	0.252059	0.366092	0.244113	0.289662	0.280167	0.257702	0.250627	0.267169	0.263554	0.421658	0.231093	0.215178	0.325556	0.262175	0.278796	0.287502	0.271782	0.266104	0.259077	0.230308	0.241007	0.235486	0.215784	0.263321	0.379885	0.233889	0.462529	0.234725	0.277727	0.249077	0.250814	0.451633	0.255618	0.313426	0.232282	0.54297	0.225414
17.0963	0.254922	0.233371	0.233711	0.275443	0.601812	0.242904	0.248675	0.305946	0.3223	0.240594	0.275976	0.25585	0.249632	0.352011	0.245936	0.273253	0.273532	0.264425	0.267339	0.297946	0.258841	0.414076	0.231608	0.217387	0.301434	0.270763	0.253409	0.307348	0.267176	0.254093	0.260677	0.231145	0.243481	0.230347	0.217743	0.22605	0.388825	0.233693	0.494186	0.232391	0.267546	0.248344	0.248669	0.424135	0.256737	0.299013	0.230179	0.53994	0.222237
17.1296	0.241058	0.236641	0.250159	0.248707	0.556478	0.243835	0.244837	0.312252	0.333169	0.251156	0.270936	0.248169	0.250731	0.407499	0.236426	0.278581	0.279757	0.247647	0.249155	0.288925	0.257151	0.433188	0.23749	0.214858	0.311059	0.259	0.259914	0.301043	0.270316	0.257201	0.24845	0.215455	0.21579	0.249852	0.226873	0.242782	0.371166	0.239343	0.467403	0.230271	0.271062	0.246797	0.234652	0.433031	0.250714	0.301661	0.228525	0.510671	0.211719
17.1629	0.256704	0.240909	0.231877	0.260987	0.582394	0.240861	0.244947	0.304131	0.333264	0.23521	0.275885	0.258206	0.248181	0.374354	0.244925	0.253037	0.273569	0.247648	0.254818	0.276468	0.272366	0.41781	0.243065	0.211909	0.305016	0.273033	0.310087	0.28246	0.269712	0.253405	0.247251	0.215965	0.221881	0.21701	0.209753	0.250107	0.360692	0.233916	0.478589	0.251153	0.27436	0.251429	0.245324	0.433976	0.249576	0.307818	0.22821	0.538567	0.214455
17.1963	0.245431	0.248978	0.241992	0.274265	0.573038	0.243738	0.240595	0.288528	0.338728	0.235418	0.270753	0.255474	0.247155	0.286684	0.243803	0.275078	0.269181	0.264836	0.241632	0.28282	0.261147	0.398413	0.22295	0.210079	0.314232	0.268019	0.291943	0.297867	0.276081	0.256919	0.242689	0.205544	0.2115	0.238427	0.223559	0.242189	0.370723	0.235538	0.450374	0.232152	0.277593	0.24681	0.248758	0.416556	0.25024	0.306187	0.225683	0.511695	0.224026
17.2296	0.248633	0.229232	0.236374	0.284452	0.574396	0.237081	0.232993	0.293555	0.328974	0.247119	0.274886	0.201995	0.21995	0.297485	0.239946	0.278646	0.276301	0.24694	0.269382	0.271029	0.276626	0.396707	0.236394	0.198856	0.299408	0.257254	0.276589	0.296221	0.26643	0.253921	0.237815	0.214559	0.223675	0.239893	0.225025	0.248931	0.352649	0.242496	0.404269	0.237074	0.264767	0.237766	0.241251	0.417372	0.24535	0.292435	0.233404	0.524421	0.21522
17.2629	0.246632	0.229499	0.222956	0.265699	0.576404	0.237292	0.239366	0.297922	0.314579	0.24895	0.270523	0.238052	0.238938	0.27597	0.260193	0.276526	0.263118	0.259948	0.250686	0.285278	0.263845	0.397912	0.226477	0.217412	0.30054	0.261004	0.273184	0.308549	0.265256	0.246857	0.236385	0.214218	0.220617	0.229504	0.21955	0.233465	0.364509	0.232577	0.426936	0.221181	0.258959	0.240538	0.245917	0.414358	0.24287	0.284132	0.222628	0.519445	0.222709
17.2963	0.248718	0.24515	0.230311	0.290724	0.570091	0.242814	0.246421	0.295432	0.335288	0.238839	0.261332	0.245011	0.250518	0.265057	0.243165	0.288233	0.267592	0.263998	0.280211	0.270863	0.258051	0.416375	0.226432	0.220286	0.307627	0.264031	0.310541	0.294352	0.269341	0.252067	0.24928	0.221007	0.212238	0.245037	0.216172	0.260749	0.357709	0.239814	0.471701	0.214078	0.267508	0.242085	0.238809	0.418373	0.24786	0.321231	0.232414	0.510125	0.223741
17.3296	0.240986	0.237223	0.232637	0.282459	0.583446	0.234499	0.23844	0.286544	0.316324	0.241271	0.250324	0.217641	0.245269	0.316258	0.245238	0.28209	0.267649	0.27718	0.265285	0.289444	0.247818	0.398747	0.238473	0.212137	0.30137	0.263035	0.253963	0.280913	0.285441	0.250676	0.250942	0.228364	0.26051	0.226703	0.219528	0.235754	0.33599	0.242738	0.394424	0.228432	0.26256	0.238449	0.239755	0.415168	0.240796	0.294902	0.226809	0.494295	0.225591
17.363	0.243343	0.232028	0.237689	0.286113	0.570895	0.243638	0.249246	0.290474	0.335026	0.234854	0.259876	0.261855	0.241148	0.294802	0.233689	0.291856	0.264706	0.264797	0.23889	0.293136	0.251301	0.402784	0.23898	0.212663	0.290996	0.257214	0.273034	0.295219	0.261713	0.250641	0.248372	0.222529	0.239346	0.228737	0.23011	0.239199	0.338098	0.243262	0.479775	0.225037	0.267063	0.236943	0.241608	0.41843	0.255869	0.303339	0.226071	0.497674	0.219361
17.3963	0.238817	0.235823	0.233324	0.28242	0.579775	0.241191	0.241609	0.282675	0.325464	0.231111	0.266158	0.216811	0.245728	0.347236	0.242666	0.275771	0.27452	0.245504	0.265305	0.270551	0.244976	0.413857	0.225616	0.220646	0.296108	0.260857	0.254196	0.291279	0.262171	0.24528	0.238915	0.217928	0.23575	0.232714	0.221753	0.246322	0.33282	0.228193	0.45675	0.208146	0.260244	0.242044	0.235568	0.416179	0.254835	0.286272	0.231882	0.497713	0.209271
17.4295	0.240634	0.227975	0.221297	0.307099	0.551433	0.249412	0.248913	0.276339	0.322889	0.236764	0.284371	0.22295	0.252786	0.317056	0.253039	0.280382	0.265711	0.264752	0.24689	0.278281	0.268424	0.371059	0.236309	0.231736	0.291548	0.259436	0.252871	0.303952	0.268484	0.259442	0.233052	0.216169	0.20803	0.226199	0.229807	0.255142	0.342274	0.237125	0.433494	0.227429	0.261937	0.236794	0.242474	0.40341	0.248878	0.292888	0.235688	0.487954	0.217724
17.4629	0.238212	0.226315	0.233072	0.292622	0.547119	0.24856	0.244239	0.282142	0.316239	0.224305	0.261119	0.224427	0.237983	0.286166	0.235037	0.274004	0.265716	0.260823	0.301947	0.274623	0.253344	0.380613	0.233797	0.211444	0.291801	0.252787	0.22932	0.287695	0.257927	0.261642	0.224191	0.213274	0.230977	0.249678	0.215973	0.250114	0.336388	0.251283	0.414611	0.220976	0.25474	0.239929	0.242595	0.410046	0.242399	0.294709	0.229725	0.511376	0.220589
17.4963	0.236562	0.227638	0.216386	0.270184	0.58646	0.238199	0.248621	0.272329	0.30908	0.233292	0.26737	0.214625	0.249567	0.304713	0.227764	0.26494	0.266143	0.254865	0.261162	0.275035	0.265984	0.39595	0.225589	0.204811	0.27348	0.262479	0.261808	0.29531	0.271334	0.253734	0.225469	0.212143	0.236345	0.242484	0.227481	0.265144	0.32999	0.242807	0.40685	0.226508	0.257326	0.239643	0.241489	0.40185	0.254514	0.279167	0.231684	0.502205	0.214499
17.5296	0.263197	0.232102	0.231829	0.284182	0.555163	0.240114	0.254031	0.27912	0.313086	0.238894	0.261083	0.206575	0.24447	0.284827	0.231258	0.270917	0.257417	0.259564	0.262095	0.287768	0.275742	0.390192	0.231112	0.204995	0.29407	0.257494	0.247198	0.286726	0.267264	0.24936	0.228495	0.213991	0.260493	0.245846	0.220157	0.254706	0.322886	0.247816	0.458759	0.225438	0.263368	0.250099	0.251313	0.414939	0.250971	0.282263	0.238638	0.489608	0.218723
17.5629	0.265288	0.233816	0.227673	0.277194	0.554696	0.24505	0.237187	0.283597	0.317903	0.229821	0.257991	0.237381	0.234365	0.323838	0.218725	0.290515	0.263202	0.233139	0.244529	0.26646	0.247746	0.396046	0.222738	0.216874	0.283409	0.263169	0.235317	0.289737	0.270487	0.247042	0.237068	0.207447	0.219819	0.221583	0.223036	0.247637	0.321893	0.233336	0.398892	0.22014	0.265867	0.228784	0.251699	0.407918	0.248135	0.2791	0.230864	0.494878	0.214482
17.5963	0.26184	0.219285	0.216065	0.258455	0.570732	0.240178	0.247588	0.262133	0.311272	0.230089	0.259639	0.242691	0.226909	0.282531	0.243682	0.264232	0.260223	0.243277	0.26239	0.266603	0.255048	0.37427	0.232842	0.21456	0.276435	0.242963	0.268869	0.284823	0.270478	0.253041	0.228388	0.199931	0.216063	0.235137	0.223107	0.270753	0.307141	0.244289	0.469991	0.211733	0.25972	0.236691	0.244801	0.39216	0.252464	0.278856	0.230973	0.462917	0.207584
17.6296	0.257473	0.227617	0.221057	0.25724	0.603387	0.244451	0.253336	0.255508	0.308597	0.231335	0.249762	0.227885	0.236526	0.309716	0.231424	0.281681	0.262949	0.250401	0.234482	0.268951	0.254209	0.362686	0.231632	0.21502	0.279201	0.259292	0.200511	0.289851	0.273317	0.244368	0.224746	0.230618	0.199583	0.233857	0.227841	0.264212	0.30788	0.238055	0.428956	0.216263	0.25627	0.240348	0.246956	0.393858	0.249961	0.298631	0.225164	0.450446	0.210479
17.6629	0.256456	0.232088	0.222124	0.275869	0.561248	0.242818	0.254796	0.26664	0.313432	0.240119	0.242362	0.221447	0.239142	0.309437	0.226299	0.275468	0.266696	0.253157	0.284029	0.265825	0.266343	0.353926	0.226044	0.214657	0.28615	0.27028	0.238687	0.290089	0.274467	0.247484	0.220802	0.222515	0.232959	0.237931	0.219491	0.250971	0.309317	0.238604	0.41896	0.220071	0.247863	0.238184	0.245103	0.379567	0.248058	0.288791	0.233258	0.46755	0.224922
17.6963	0.259032	0.231645	0.219444	0.295121	0.545586	0.245606	0.250162	0.233883	0.31593	0.230985	0.235978	0.212061	0.232014	0.351406	0.24238	0.273099	0.265009	0.262937	0.265555	0.263583	0.261506	0.363161	0.220798	0.217703	0.264139	0.263097	0.243743	0.295311	0.276127	0.241249	0.223793	0.230229	0.251175	0.244704	0.217741	0.266161	0.321702	0.24765	0.425557	0.217268	0.249582	0.238043	0.250692	0.380061	0.246377	0.281106	0.228675	0.482704	0.218721
17.7296	0.257483	0.223434	0.224264	0.260618	0.570355	0.233226	0.254072	0.254133	0.301566	0.230753	0.252618	0.235606	0.243765	0.348689	0.234252	0.283331	0.256859	0.240513	0.251371	0.261584	0.273277	0.374687	0.248859	0.213508	0.278475	0.260275	0.256506	0.271421	0.254622	0.250145	0.210156	0.217019	0.241297	0.237498	0.218577	0.240581	0.306424	0.241329	0.417127	0.234472	0.245836	0.227645	0.239175	0.394125	0.242071	0.275454	0.222158	0.460782	0.21748
17.7629	0.262915	0.227851	0.224595	0.27698	0.529426	0.247856	0.244241	0.247066	0.311807	0.236881	0.232489	0.24945	0.242544	0.272598	0.228089	0.273402	0.27834	0.233974	0.248689	0.249707	0.258023	0.378121	0.234493	0.231853	0.279027	0.273742	0.239353	0.277575	0.25558	0.23809	0.225268	0.213958	0.229309	0.237341	0.221913	0.272752	0.291205	0.225087	0.421159	0.221861	0.245471	0.234726	0.250357	0.39921	0.253007	0.268808	0.228585	0.433347	0.220994
17.7963	0.262004	0.225094	0.233153	0.27378	0.565292	0.244756	0.253352	0.247721	0.310204	0.227465	0.247594	0.233652	0.230688	0.357945	0.236594	0.282798	0.269139	0.245032	0.262029	0.264364	0.247101	0.384366	0.235031	0.220277	0.28631	0.266854	0.246436	0.279787	0.265129	0.233974	0.235516	0.202297	0.246302	0.231954	0.23323	0.252363	0.318225	0.252622	0.419781	0.235005	0.257878	0.225317	0.243061	0.393972	0.247194	0.278646	0.238564	0.421226	0.215773
17.8296	0.259725	0.222111	0.220214	0.271054	0.560821	0.245183	0.248259	0.253849	0.314575	0.234049	0.249514	0.239633	0.247184	0.294401	0.24257	0.269575	0.254725	0.243826	0.254561	0.261873	0.261145	0.362414	0.228539	0.215254	0.285892	0.265416	0.228575	0.289566	0.260847	0.237498	0.21523	0.22029	0.214332	0.242368	0.223209	0.258313	0.300704	0.234852	0.421882	0.227443	0.258854	0.232393	0.246253	0.389292	0.250686	0.273663	0.233742	0.417067	0.22038
17.863	0.268042	0.217167	0.210031	0.258266	0.556621	0.249174	0.24236	0.247899	0.299215	0.235515	0.244424	0.235751	0.245377	0.278896	0.244864	0.281237	0.256772	0.246781	0.248362	0.263664	0.260194	0.348932	0.232295	0.220009	0.272364	0.273903	0.234181	0.290003	0.260197	0.238126	0.215522	0.216119	0.211331	0.237722	0.218943	0.267059	0.295482	0.23438	0.407882	0.23516	0.259628	0.24237	0.246575	0.392983	0.25161	0.271968	0.234505	0.429771	0.213809
17.8963	0.267579	0.224824	0.212542	0.26078	0.565212	0.243678	0.254015	0.220768	0.319243	0.232181	0.248424	0.199991	0.24161	0.28066	0.232175	0.274749	0.264724	0.238777	0.24514	0.273611	0.260713	0.354513	0.234174	0.222202	0.26453	0.2597	0.253154	0.282306	0.269124	0.242389	0.220535	0.219691	0.215613	0.245082	0.216332	0.257532	0.289915	0.242113	0.394074	0.220975	0.25503	0.23442	0.24738	0.387616	0.24592	0.270925	0.229702	0.391909	0.216255
17.9296	0.269221	0.239426	0.223641	0.251624	0.570965	0.255044	0.263382	0.259574	0.322211	0.230118	0.250793	0.205487	0.254675	0.293342	0.224036	0.281631	0.272825	0.248072	0.274981	0.253139	0.279165	0.374367	0.235514	0.236568	0.272196	0.268068	0.247944	0.332246	0.267275	0.247757	0.22047	0.21242	0.221824	0.235027	0.232276	0.267711	0.29894	0.242561	0.470996	0.239746	0.259034	0.248505	0.257818	0.445875	0.246189	0.272876	0.235463	0.44877	0.220724
17.9629	0.282228	0.270858	0.230517	0.278388	0.72128	0.251943	0.267232	0.259156	0.33637	0.234017	0.278729	0.209898	0.272055	0.284548	0.266968	0.275976	0.278853	0.249279	0.25124	0.274255	0.27112	0.394747	0.254167	0.227287	0.295251	0.281298	0.233415	0.467264	0.268802	0.260658	0.216924	0.214721	0.226074	0.251859	0.239417	0.284934	0.318566	0.242247	0.561117	0.236397	0.2684	0.248735	0.26342	0.674397	0.257057	0.291259	0.239529	0.481034	0.228683
17.9963	0.309188	0.302654	0.238604	0.271045	0.852512	0.263404	0.284709	0.282877	0.351359	0.24776	0.321119	0.256137	0.281504	0.279147	0.257561	0.297804	0.312648	0.261221	0.243006	0.277996	0.278863	0.442853	0.257701	0.229406	0.290314	0.309118	0.258432	0.563799	0.298383	0.271806	0.227894	0.240777	0.263853	0.264349	0.240676	0.341786	0.367903	0.260128	0.669829	0.250311	0.269397	0.268554	0.272001	0.834825	0.272612	0.328985	0.254498	0.514396	0.231017
18.0296	0.302123	0.336144	0.241008	0.313874	0.889452	0.278875	0.304418	0.292061	0.367603	0.252156	0.317485	0.247815	0.271213	0.299419	0.276232	0.348179	0.335065	0.290609	0.301921	0.295926	0.27571	0.47822	0.257283	0.247765	0.302748	0.33011	0.264988	0.586561	0.322784	0.298857	0.245044	0.246064	0.280919	0.270955	0.270999	0.324089	0.37625	0.269908	0.669539	0.263483	0.278241	0.274381	0.280217	0.950226	0.278431	0.315138	0.25898	0.542354	0.247986
18.063	0.339865	0.356948	0.260539	0.321229	0.930984	0.300041	0.316796	0.300073	0.399601	0.277254	0.321787	0.274209	0.302534	0.3299	0.293149	0.379477	0.375918	0.325522	0.315559	0.298218	0.30479	0.517049	0.295878	0.264923	0.317598	0.341747	0.314873	0.592766	0.332548	0.313637	0.254372	0.2799	0.272836	0.303906	0.274101	0.338575	0.404826	0.294177	0.740603	0.283973	0.277864	0.289572	0.281773	1.03427	0.290219	0.326018	0.265831	0.556108	0.247956
18.0963	0.364606	0.389407	0.260479	0.312151	0.997726	0.321179	0.332247	0.308338	0.429404	0.278135	0.351102	0.321491	0.317187	0.394609	0.318421	0.400446	0.393724	0.318231	0.285128	0.311685	0.330754	0.511152	0.307948	0.298378	0.329015	0.360834	0.297065	0.631846	0.349388	0.340537	0.263191	0.276333	0.246138	0.29892	0.297733	0.43159	0.449152	0.300265	0.722544	0.288984	0.292814	0.319482	0.301984	1.06998	0.305753	0.328182	0.280531	0.618641	0.259655
18.1296	0.377026	0.398452	0.280645	0.359309	0.974822	0.320982	0.36364	0.323768	0.439383	0.310016	0.359889	0.294408	0.321219	0.351267	0.307467	0.417084	0.414319	0.324463	0.302842	0.310624	0.36799	0.601523	0.317703	0.309648	0.34078	0.360493	0.354834	0.648602	0.368383	0.356057	0.270113	0.276229	0.321834	0.306717	0.33028	0.40469	0.495838	0.315241	0.742631	0.268301	0.304243	0.332711	0.330281	1.14075	0.30908	0.351374	0.297238	0.597175	0.259631
18.1629	0.405502	0.405874	0.291552	0.33277	1.04556	0.35522	0.355658	0.325109	0.453878	0.296987	0.38621	0.29034	0.351083	0.364298	0.356455	0.458635	0.446543	0.330421	0.328216	0.317316	0.368583	0.604167	0.371748	0.324683	0.356961	0.371023	0.325592	0.654211	0.35972	0.381026	0.284764	0.302802	0.325872	0.335286	0.339859	0.441039	0.507569	0.343323	0.840038	0.292942	0.308453	0.344043	0.336022	1.15459	0.331622	0.364063	0.298568	0.628013	0.273482
18.1963	0.408276	0.416691	0.298327	0.332604	1.01794	0.360199	0.381917	0.333151	0.472512	0.325302	0.414019	0.32282	0.353287	0.318358	0.370455	0.512087	0.465536	0.364831	0.370019	0.348534	0.371118	0.629336	0.378988	0.325962	0.370816	0.39722	0.372945	0.663295	0.368845	0.401929	0.283383	0.314579	0.344768	0.293754	0.364161	0.498728	0.50706	0.333089	0.897239	0.310279	0.314728	0.368032	0.33784	1.19669	0.337172	0.359543	0.305271	0.646618	0.290486
18.2296	0.454463	0.416328	0.312658	0.37283	1.04932	0.396647	0.417554	0.340569	0.491789	0.356452	0.440863	0.382614	0.374581	0.322095	0.402466	0.522216	0.50011	0.36914	0.38559	0.356249	0.390222	0.687811	0.37642	0.358008	0.376833	0.412921	0.399806	0.67787	0.393503	0.411554	0.305524	0.312447	0.358187	0.356429	0.399199	0.509116	0.557804	0.359268	0.856176	0.318317	0.332453	0.392938	0.355946	1.18339	0.349243	0.346209	0.321595	0.599617	0.295646
18.2629	0.479555	0.432538	0.308818	0.357791	1.04556	0.388095	0.434782	0.346844	0.51607	0.338592	0.448827	0.348857	0.381701	0.367493	0.400192	0.578043	0.521618	0.369582	0.367764	0.362995	0.400977	0.679031	0.410207	0.343897	0.385605	0.435134	0.353818	0.70092	0.389586	0.42391	0.312647	0.328325	0.364798	0.373119	0.415091	0.528905	0.577098	0.393577	0.852842	0.342109	0.338072	0.407596	0.360471	1.19309	0.350478	0.384646	0.330551	0.6228	0.302632
18.2963	0.482198	0.429919	0.308371	0.346447	1.07482	0.389732	0.438993	0.361386	0.538316	0.368216	0.468467	0.372741	0.399224	0.317848	0.405019	0.609239	0.554335	0.365726	0.428761	0.396	0.418155	0.747757	0.433396	0.37711	0.407596	0.439151	0.434127	0.703084	0.404306	0.430648	0.338382	0.348917	0.386056	0.374476	0.451183	0.523266	0.62643	0.38883	0.845552	0.354576	0.34881	0.416156	0.384442	1.21946	0.353957	0.381263	0.335904	0.606765	0.312297
18.3296	0.517087	0.430159	0.321434	0.345343	1.08408	0.430749	0.462758	0.371782	0.558682	0.376125	0.484098	0.363291	0.41509	0.389395	0.482472	0.63264	0.572368	0.41049	0.431607	0.390393	0.410203	0.793973	0.459947	0.430858	0.402441	0.449912	0.399127	0.707002	0.388048	0.432709	0.334388	0.361513	0.41534	0.410605	0.499897	0.542496	0.642396	0.409222	0.861903	0.340897	0.359515	0.438208	0.411771	1.25764	0.371061	0.366117	0.337105	0.599465	0.3159
18.3629	0.534424	0.418893	0.35182	0.352413	1.01187	0.433184	0.486866	0.357878	0.588035	0.416794	0.48312	0.397015	0.422523	0.365966	0.486254	0.67797	0.580624	0.418878	0.483893	0.402152	0.441531	0.786392	0.489883	0.412347	0.438521	0.461529	0.44823	0.713868	0.42137	0.471428	0.339054	0.389234	0.450002	0.369416	0.52381	0.589809	0.665177	0.421032	0.810581	0.353218	0.368947	0.4463	0.417558	1.22589	0.394157	0.406303	0.36692	0.620825	0.316877
18.3963	0.576102	0.430665	0.344769	0.346155	1.03328	0.453338	0.516966	0.371553	0.641731	0.406808	0.507669	0.357589	0.438515	0.391488	0.519752	0.722526	0.613896	0.443345	0.491993	0.396603	0.467372	0.840744	0.514128	0.435586	0.437066	0.461107	0.465286	0.695615	0.426773	0.482152	0.355897	0.367967	0.451133	0.440863	0.5355	0.647636	0.707504	0.457158	0.868408	0.350822	0.375504	0.47963	0.438395	1.21825	0.410074	0.437806	0.356304	0.601148	0.340377
18.4296	0.617095	0.429868	0.352896	0.421343	1.12482	0.466165	0.543158	0.366549	0.646489	0.424516	0.537341	0.412221	0.456456	0.313563	0.571011	0.781921	0.648518	0.479572	0.476044	0.449677	0.49929	0.839941	0.525119	0.443826	0.448096	0.509406	0.4466	0.746371	0.46523	0.499146	0.367472	0.423494	0.485037	0.45513	0.57011	0.63361	0.751281	0.483429	0.874784	0.384904	0.400402	0.514088	0.451758	1.26369	0.422945	0.436119	0.376433	0.650537	0.350435
18.463	0.658403	0.455097	0.371326	0.438862	1.1225	0.49255	0.551759	0.389379	0.69305	0.444569	0.548904	0.41248	0.493308	0.393128	0.547932	0.747446	0.688244	0.449215	0.55246	0.464693	0.462387	0.887308	0.589938	0.454412	0.463119	0.496302	0.488557	0.771384	0.480168	0.544949	0.363371	0.416456	0.485272	0.450814	0.604079	0.663005	0.766879	0.467902	0.786254	0.396432	0.415883	0.521245	0.459923	1.27146	0.435012	0.420338	0.394357	0.60502	0.368744
18.4963	0.629407	0.451136	0.381019	0.404111	1.04562	0.51379	0.573757	0.401964	0.681097	0.475152	0.546048	0.442927	0.510482	0.386946	0.605267	0.794126	0.687339	0.504452	0.557786	0.467096	0.468499	0.876173	0.580716	0.470466	0.487278	0.537454	0.422982	0.772019	0.459589	0.558767	0.400866	0.433325	0.503642	0.485754	0.613754	0.743975	0.776055	0.505778	0.826774	0.403525	0.432838	0.539691	0.47123	1.27421	0.466898	0.4638	0.408313	0.561187	0.366855
18.5296	0.652103	0.447736	0.397143	0.477021	1.1329	0.537826	0.602123	0.392415	0.727385	0.503716	0.615932	0.445285	0.482807	0.339634	0.594892	0.8168	0.711699	0.470719	0.573075	0.486309	0.486306	0.875027	0.569789	0.476992	0.499392	0.544815	0.507171	0.755698	0.494994	0.555967	0.415567	0.435748	0.507486	0.465995	0.649926	0.690619	0.864148	0.522219	0.853191	0.398494	0.4604	0.565821	0.481216	1.27832	0.431077	0.489766	0.424487	0.565809	0.380006
18.563	0.724015	0.464519	0.414982	0.433595	1.03213	0.532426	0.600571	0.402153	0.738595	0.490895	0.605986	0.464016	0.526176	0.436109	0.638467	0.810892	0.743273	0.484539	0.5571	0.495131	0.524848	0.919836	0.652357	0.540198	0.52189	0.554073	0.523831	0.798484	0.493036	0.579069	0.408201	0.483536	0.572701	0.511414	0.690689	0.803166	0.829358	0.589935	0.864275	0.404558	0.459889	0.586667	0.512728	1.27154	0.480548	0.461061	0.437954	0.57683	0.387959
18.5963	0.740114	0.462412	0.410496	0.455371	1.09799	0.577191	0.627303	0.391474	0.775942	0.534797	0.626862	0.468879	0.554637	0.471837	0.670781	0.863593	0.757486	0.508658	0.5894	0.528828	0.524103	0.973381	0.708239	0.529833	0.521605	0.577508	0.475805	0.827823	0.515782	0.5947	0.444532	0.475315	0.553982	0.536081	0.690641	0.677057	0.919751	0.543052	0.771023	0.413781	0.496936	0.604858	0.524778	1.29246	0.482374	0.455766	0.445777	0.553324	0.391751
18.6296	0.747046	0.440448	0.422917	0.495455	1.1031	0.584734	0.666328	0.415841	0.803753	0.566987	0.670189	0.447186	0.541598	0.42469	0.658152	0.845408	0.779773	0.485272	0.674292	0.517819	0.527511	0.950225	0.70477	0.517686	0.544814	0.616269	0.497654	0.843491	0.52353	0.611059	0.43016	0.515055	0.537997	0.503798	0.71855	0.79715	0.911528	0.583481	0.80418	0.413584	0.488709	0.612134	0.536876	1.2869	0.493205	0.46373	0.478356	0.554074	0.416248
18.6629	0.817522	0.46429	0.463165	0.480035	1.04089	0.609233	0.659535	0.415994	0.802338	0.536928	0.649052	0.46604	0.582042	0.434728	0.689507	0.874319	0.792219	0.528898	0.610717	0.557447	0.569764	0.983401	0.752821	0.554606	0.532177	0.614842	0.445384	0.879596	0.511271	0.611367	0.463398	0.49508	0.618276	0.535124	0.749679	0.762695	0.972389	0.595353	0.887789	0.427734	0.495446	0.643921	0.551619	1.30304	0.488435	0.47442	0.479622	0.579848	0.412594
18.6963	0.8157	0.475949	0.462486	0.467124	1.08562	0.602979	0.701392	0.431005	0.82652	0.610951	0.670815	0.579724	0.573265	0.439692	0.75763	0.942538	0.848938	0.50115	0.631345	0.571851	0.573677	0.981737	0.762731	0.491971	0.570439	0.638336	0.604384	0.862179	0.548159	0.640865	0.482285	0.540079	0.652257	0.58999	0.76684	0.767486	0.949258	0.622767	0.804533	0.457732	0.530026	0.648381	0.56511	1.3063	0.527881	0.489234	0.506558	0.546341	0.426555
18.7296	0.822055	0.47019	0.475648	0.539975	1.09976	0.632103	0.706585	0.449623	0.850362	0.596422	0.663207	0.532693	0.606447	0.440539	0.70114	0.945657	0.865426	0.530254	0.70775	0.586329	0.585527	1.04021	0.740438	0.605429	0.563877	0.656982	0.579947	0.852058	0.570388	0.653694	0.510863	0.551983	0.572699	0.514946	0.737027	0.80007	0.971185	0.611865	0.780337	0.460439	0.529358	0.69352	0.576965	1.31837	0.533374	0.531987	0.509908	0.578371	0.455846
18.763	0.848387	0.464599	0.479034	0.520018	1.10547	0.653058	0.718974	0.443941	0.877355	0.655696	0.6865	0.495736	0.629727	0.492303	0.8303	0.911058	0.870699	0.540083	0.739788	0.593658	0.57682	0.954816	0.806281	0.596479	0.584908	0.691612	0.639509	0.886684	0.603662	0.67728	0.534413	0.55583	0.690592	0.591693	0.785943	0.846479	1.10045	0.648408	0.771948	0.495734	0.54719	0.702925	0.594965	1.30149	0.54762	0.515306	0.504679	0.563179	0.467325
18.7963	0.877715	0.468166	0.507827	0.539442	1.10417	0.676804	0.738673	0.453608	0.868975	0.668304	0.74228	0.570779	0.625237	0.544943	0.741164	1.002	0.864831	0.529328	0.752715	0.588093	0.5717	1.04303	0.767087	0.584511	0.62072	0.677712	0.579167	0.90323	0.602269	0.674813	0.530549	0.537049	0.718524	0.630777	0.823145	0.881996	1.06868	0.660571	0.797705	0.498478	0.560804	0.718825	0.598614	1.30378	0.547814	0.508487	0.514471	0.576933	0.450549
18.8296	0.873292	0.481336	0.534436	0.539684	1.14391	0.66925	0.780529	0.462179	0.91779	0.694423	0.762669	0.54385	0.624755	0.478265	0.81435	0.942453	0.917142	0.575772	0.7837	0.650119	0.5866	1.06996	0.824585	0.599285	0.651197	0.701117	0.628313	0.902602	0.625496	0.728932	0.545427	0.583685	0.640278	0.591989	0.809933	0.821234	1.0472	0.681955	0.847774	0.494084	0.598672	0.732009	0.623069	1.29862	0.580407	0.532125	0.547746	0.629492	0.460563
18.8629	0.932089	0.481078	0.536758	0.56167	1.17872	0.689758	0.798699	0.466034	0.910634	0.67873	0.813294	0.553489	0.656806	0.512086	0.825355	1.03679	0.929708	0.618887	0.796284	0.639629	0.612395	1.12674	0.821696	0.621765	0.656673	0.733417	0.601515	0.94546	0.624761	0.733458	0.576667	0.574343	0.6835	0.63311	0.807454	0.817898	1.14051	0.691937	0.74136	0.487806	0.624151	0.77177	0.63725	1.33608	0.603784	0.498865	0.563219	0.587038	0.474066
18.8963	0.920634	0.510265	0.578041	0.57836	1.1694	0.715456	0.805608	0.478506	0.94211	0.704171	0.760596	0.560615	0.682866	0.431224	0.82144	0.985477	0.908877	0.61107	0.770119	0.688651	0.599625	1.10842	0.849238	0.600058	0.672375	0.735899	0.626388	0.869911	0.665751	0.734744	0.5598	0.586458	0.699085	0.619679	0.864128	0.827535	1.1354	0.741451	0.766385	0.488518	0.618677	0.789262	0.648374	1.35639	0.632143	0.543631	0.578055	0.574636	0.491298
18.9296	0.944547	0.507067	0.572158	0.605254	1.16643	0.730705	0.811469	0.499717	0.9624	0.70381	0.789321	0.624881	0.688901	0.483085	0.877612	1.03408	0.991572	0.600802	0.897765	0.67004	0.65173	1.14563	0.905092	0.65559	0.688541	0.718407	0.664589	0.912162	0.716043	0.769911	0.580665	0.664381	0.755994	0.618681	0.852717	0.876833	1.1546	0.726496	0.778773	0.520976	0.643119	0.79044	0.666849	1.33576	0.61464	0.540263	0.590797	0.573636	0.489539
18.9629	0.945112	0.511744	0.582652	0.579618	1.09417	0.743064	0.905895	0.519565	0.976425	0.698828	0.733716	0.722839	0.689635	0.421997	0.933021	1.04994	0.956284	0.595722	0.823844	0.737385	0.646115	1.13354	0.899378	0.699686	0.663137	0.772696	0.691044	0.91872	0.619802	0.778834	0.602477	0.644373	0.808186	0.598472	0.888704	0.910561	1.1789	0.798579	0.710173	0.526379	0.650797	0.847633	0.645141	1.35597	0.645004	0.527539	0.613355	0.572721	0.51862
18.9963	0.967196	0.531083	0.619467	0.627217	1.18307	0.759122	0.861578	0.545947	0.965328	0.731016	0.855541	0.648316	0.714724	0.512202	0.896407	0.980045	0.946151	0.672051	0.912936	0.782271	0.63886	1.20676	0.966251	0.670683	0.687415	0.787552	0.661015	0.954344	0.651396	0.82796	0.653546	0.678698	0.687009	0.660665	0.858106	0.858885	1.17792	0.760469	0.752707	0.566535	0.662786	0.834124	0.67331	1.32262	0.651696	0.563332	0.615712	0.604211	0.502501
19.0296	0.936969	0.49244	0.594332	0.579775	1.16846	0.763642	0.86387	0.512478	0.966531	0.754417	0.832517	0.63745	0.715236	0.61788	0.960839	1.01747	0.946995	0.665751	1.02576	0.818271	0.629065	1.16601	0.938438	0.678553	0.726696	0.756402	0.806134	0.942748	0.656917	0.804063	0.626314	0.665094	0.781354	0.667622	0.877622	0.894284	1.21664	0.842885	0.746122	0.537064	0.679447	0.855068	0.673556	1.3283	0.640782	0.614719	0.596069	0.622797	0.516004
19.063	0.978294	0.536586	0.635935	0.556787	1.20988	0.804235	0.869288	0.537873	1.01343	0.70578	0.899646	0.744362	0.74607	0.526741	0.8827	1.04661	0.979719	0.655346	0.897296	0.740081	0.682312	1.20096	0.992969	0.659772	0.708265	0.764661	0.714712	0.969629	0.720664	0.829312	0.660753	0.731963	0.7825	0.662306	0.873687	0.920514	1.21629	0.817745	0.805056	0.545804	0.717088	0.840327	0.689247	1.36852	0.687583	0.573312	0.631149	0.580883	0.537697
19.0963	0.981827	0.545845	0.650005	0.631754	1.22703	0.792461	0.899781	0.553691	1.01447	0.79824	0.905985	0.666111	0.732835	0.56209	0.899253	1.05473	0.98596	0.679539	0.948015	0.782783	0.702947	1.19502	0.981808	0.696385	0.77283	0.836228	0.864334	0.943311	0.696665	0.887297	0.708904	0.705652	0.849446	0.670439	0.889731	0.911997	1.21905	0.796405	0.772684	0.583248	0.747201	0.892742	0.701514	1.35618	0.674786	0.559842	0.66136	0.618074	0.548427
19.1297	1.02674	0.550532	0.648316	0.61383	1.26891	0.789083	0.883248	0.574575	1.04861	0.74965	0.83354	0.674509	0.774645	0.517348	0.89736	1.13133	0.978126	0.682533	1.0126	0.791431	0.655355	1.23966	0.945849	0.733807	0.760706	0.814075	0.706966	0.99753	0.752177	0.875883	0.741206	0.714829	0.818968	0.670187	0.867647	0.948855	1.23365	0.833833	0.779541	0.577017	0.731387	0.90181	0.72137	1.42718	0.708665	0.588085	0.673835	0.645419	0.55624
19.163	0.979003	0.548441	0.695943	0.607258	1.23234	0.822751	0.920637	0.566516	1.05506	0.825477	0.842184	0.666422	0.773902	0.612479	1.03529	1.15701	1.03561	0.6996	0.904337	0.830138	0.687926	1.23281	0.893472	0.727077	0.791786	0.787007	0.726252	1.01507	0.744958	0.871339	0.734354	0.777393	0.743785	0.622908	0.869702	0.893613	1.30671	0.830363	0.747556	0.59737	0.761687	0.933827	0.709332	1.37594	0.744711	0.593308	0.685289	0.613721	0.565989
19.1963	1.03547	0.546848	0.660965	0.603195	1.1738	0.835325	0.941248	0.56772	1.04826	0.808442	0.882149	0.752622	0.734061	0.79592	0.940691	1.05422	1.06447	0.729888	0.999112	0.888437	0.681358	1.30172	0.963823	0.76462	0.84176	0.851035	0.743351	0.994784	0.728079	0.884028	0.753084	0.692865	0.862736	0.623078	0.944539	1.08608	1.30286	0.893991	0.785939	0.587833	0.764542	0.941739	0.748273	1.43298	0.71294	0.633894	0.722273	0.608478	0.571441
FIGURE 1D
WT	STIM1 KO #1	STIM1 KO #2	STIM2 KO #1	STIM2 KO #2	STIM DKO
0.600965	0.123752	0.272931	0.33293	0.343327	0.03571
0.731802	0.283133	0.338438	0.651603	0.374005	0.018385
0.340998	0.1325	0.432849	0.671716	0.436287	0.015366
0.638389	0.385074	0.489925	0.886778	0.261881	0.050856
0.851362	0.159755	0.397129	0.376056	0.454726	0.09645
0.711964	0.230515	0.350656	0.584111	0.42788	0.058772
0.554725	0.235513	0.476672	0.418083	0.216762	0.037228
0.93611	0.228225	0.564928	0.480059	0.491824	0.038643
0.695883	0.398964	0.58748	0.443572	0.521628	0.046935
0.474331	0.125807	0.657589	0.403075	0.653229	0.093848
0.736732	0.385642	0.489995	0.522464	0.296474	0.082637
0.586489	0.242088	0.619776	0.559761	0.282826	0.047771
0.770272	0.336824	0.266822	0.437618	0.337235	0.094462
0.95945	0.384559	0.443043	0.488029	0.462403	0.117548
0.756699	0.562516	0.557402	0.406636	0.487513	0.081213
0.633717	0.461946	0.395336	0.374378	0.350408	0.067841
0.81443	0.376032	0.129364	0.472387	0.507351	0.048224
0.717883	0.344143	0.476926	0.383538	0.337406	0.011339
0.735363	0.252324	0.310158	0.39954	0.358198	0.079961
0.720025	0.25753	0.292391	0.44798	0.454052	0.041381
0.520665	0.276499	0.543794	0.638868	0.417322	0.06112
0.705449	0.340832	0.60455	0.429254	0.331364	0.189276
0.558885	0.302604	0.309293	0.594013	0.317687	0.046673
0.439494	0.318361	0.553297	0.637778	0.430834	0.071593
0.724321	0.403728	0.104939	0.268268	0.467034	0.025909
0.658309	0.152189	0.435044	0.737657	0.557409	0.051789
0.846024	0.326369	0.371017	0.41538	0.44798	0.069476
0.73691	0.352577	0.399661	0.369096	0.26363	0.056832
0.752806	0.322224	0.325627	0.301529	0.447038	0.048875
0.818248	0.08057	0.419739	0.257162	0.327145	0.018415
0.739416	0.29779	0.37672	0.506402	0.322668	0.033194
0.751979	0.065893	0.521736	0.498307	0.301336	0.039287
0.606847	0.182076	0.34819	0.485447	0.542768	0.048771
0.561398	0.336091	0.342979	0.453789	0.146813	0.059362
0.708013	0.263456	0.357655	0.773037	0.34263	0.141727
0.700842	0.307945	0.290769	0.799255	0.437428	0.031426
0.740375	0.265429	0.330401	0.643773	0.13818	0.046162
0.678388	0.317134	0.448877	0.42172	0.357437	0.059464
0.800319	0.270885	0.32546	0.612804	0.498307	0.03472
0.555126	0.377849	0.481865	0.539161	0.402715	0.092936
0.656193	0.308439	0.373304	0.505967	0.341404	0.055938
0.58815	0.331706	0.429555	0.339844	0.38125	0.046829
0.629726	0.271753	0.47737	0.666169	0.478005	0.051472
0.831518	0.282706	0.541332	0.690542	0.304795	0.050656
0.913386	0.45824	0.187689	0.90669	0.246786	0.030947
0.846662	0.259016	0.316219	0.37317	0.33307	0.075616
0.784471	0.38783	0.699025	0.596102	0.361579	0.025485
0.750905	0.210849	0.449423	0.419439	0.355669	0.046691
0.556002	0.173835	0.499183	0.494172	0.458157	0.03494
0.608089	0.273749	0.21397	0.45608	0.583758	0.032493
0.818062	0.278656	0.606524	0.396993	0.138427	0.042348
0.692606	0.059243	0.398118	0.532216	0.070486	0.050521
0.498948	0.287109	0.397615	0.571949	0.32035	0.039
0.615037	0.145193	0.457566	0.437088	0.494011	0.099702
0.455931	0.343591	0.5148	0.484941	0.546771	0.033195
0.786883	0.140731	0.238078	0.413558	0.498235	0.029702
0.837029	0.205175	0.274775	0.383501	0.402291	0.033664
0.663075	0.302535	0.462776	0.465149	0.348175	0.082891
0.610014	0.239734	0.290571	0.387108	0.374378	0.019123
0.075925	0.292697	0.294564	0.401458	0.449992	0.014145
0.445946	0.458448	0.381882	0.456706	0.263861	0.03361
0.551206	0.129044	0.237296	0.336296	0.458671	0.022094
0.281441	0.075929	0.404241	0.663596	0.415389	0.020844
0.64892	0.125865	0.372124	0.665951	0.218139	0.054313
0.448639	0.125494	0.33054	0.345897	0.502744	0.097598
0.570559	0.115815	0.394862	0.510034	0.530173	0.057711
0.390829	0.382723	0.569945	0.401296	0.649645	0.038748
0.518345	0.143584	0.468339	0.424726	0.3007	0.039859
0.666653	0.125879	0.368842	0.324013	0.285614	0.046762
0.550773	0.076342	0.362968	0.330829	0.339025	0.097208
0.720016	0.155896	0.274656	0.450719	0.475043	0.084081
0.594883	0.232182	0.339732	0.477611	0.501922	0.048806
0.388466	0.141753	0.303093	0.582755	0.347607	0.098574
0.593214	0.132751	0.324317	0.447642	0.522825	0.119239
0.520594	0.235775	0.362832	0.271925	0.343968	0.082333
0.334345	0.102214	0.327749	0.460715	0.3655	0.067847
0.483364	0.275573	0.344416	0.320076	0.465711	0.050289
0.626079	0.379885	0.267524	0.32411	0.351056	0.014233
0.425582	0.168085	0.324722	0.31048	0.3783	0.084866
0.364072	0.133105	0.278806	0.53037	0.450583	0.044176
0.552905	0.337863	0.270848	0.143231	0.260448	0.037329
0.914087	0.286873	0.343339	0.355311	0.449031	0.016769
0.490242	0.112237	0.492479	0.437777	0.421564	0.020539
0.603235	0.171893	0.346828	0.139849	0.224194	0.051103
0.613609	0.246636	0.490049	0.876465	0.488256	0.09636
0.506846	0.289303	0.570782	0.376133	0.533491	0.063425
0.778494	0.394273	0.578855	0.586621	0.656422	0.037186
0.513912	0.230453	0.677585	0.419333	0.293187	0.036675
0.44656	0.413466	0.480581	0.473422	0.28293	0.042713
0.474396	0.397229	0.463841	0.436735	0.330709	0.099812
0.551479	0.338312	0.540961	0.398382	0.46223	0.087054
0.569062	0.378128	0.38948	0.518466	0.502354	0.047791
0.73705	0.573666	0.293272	0.571709	0.345227	0.09404
0.640011	0.477176	0.553037	0.438258	0.503775	0.122256
0.452428	0.368126	0.601132	0.489393	0.343342	0.08185
0.755844	0.337833	0.40852	0.401969	0.363451	0.068143
0.689583	0.283462	0.421414	0.376694	0.451553	0.051891
0.976504	0.342874	0.388925	0.483287	0.416143	0.008028
0.841661	0.301869	0.517412	0.375138	0.331371	0.07339
0.741226	0.318725	0.349574	0.399852	0.32738	0.043158
0.618811	0.359009	0.268077	0.446361	0.439813	0.061253
0.611493	0.32945	0.33675	0.632968	0.482653	0.188883
0.652234	0.40396	0.496578	0.4334	0.572899	0.052116
0.505999	0.52591	0.35521	0.591146	0.446385	0.077184
0.290763	0.363329	0.476735	0.651754	0.274349	0.029063
0.916341	0.373653	0.573314	0.26031	0.454537	0.051715
0.642175	0.408887	0.574863	0.743669	0.327721	0.071394
0.518455	0.629491	0.669067	0.425337	0.330744	0.061761
0.417074	0.401749	0.492516	0.379242	0.317657	0.0528
0.665793	0.396356	0.465021	0.301189	0.547977	0.02267
0.39069	0.343898	0.542987	0.26526	0.147653	0.03558
0.492597	0.382226	0.386168	0.516747	0.348324	0.036399
0.505295	0.578264	0.286042	0.503942	0.432328	0.050311
0.623646	0.455712	0.54849	0.487829	0.140267	0.058347
0.447069	0.376712	0.617111	0.444236	0.34507	0.141318
0.792822	0.347445	0.422044	0.769284	0.505561	0.033941
0.845333	0.278219	0.414529	0.80449	0.405945	0.048997
0.673404	0.350307	0.3677	0.63424	0.421569	0.058055
0.603959	0.311013	0.515235	0.430678	0.328874	0.03819
0.074894	0.32383	0.345105	0.622973	0.321442	0.091688
0.450627	0.35659	0.280752	0.448347	0.442134	0.064592
0.558132	0.326475	0.342528	0.655761	0.473386	0.186487
0.289436	0.322095	0.474624	0.441854	0.564388	0.050516
0.662832	0.264033	0.347111	0.596199	0.454659	0.071437
0.445234	0.329794	0.484804	0.643107	0.271611	0.021616
0.577207	0.286356	0.578277	0.263522	0.449028	0.052438
0.402489	0.390357	0.55715	0.729791	0.32833	0.075835
0.527058	0.232264	0.658609	0.416208	0.316736	0.059371
0.682221	0.404006	0.481315	0.366912	0.302119	0.043937
0.54899	0.379258	0.459416	0.291709	0.53295	0.022951
0.729059	0.344383	0.545449	0.256552	0.144596	0.035028
0.594742	0.388626	0.388392	0.515931	0.348116	0.0395
0.387647	0.574579	0.300593	0.518619	0.443583	0.051212
0.60351	0.463615	0.547792	0.476018	0.136164	0.066737
0.529374	0.377898	0.622404	0.446121	0.363267	0.138393
0.341392	0.35542	0.423404	0.769135	0.500013	0.030397
0.474152	0.278007	0.415802	0.795198	0.408283	0.049471
0.641087	0.346974	0.374032	0.636919	0.343933	0.055517
0.427883	0.405246	0.53608	0.431327	0.390932	0.040221
0.366673	0.548048	0.355579	0.612394	0.480549	0.088285
0.54683	0.353245	0.287643	0.448219	0.311555	0.057639
0.898105	0.378994	0.38288	0.646706	0.242186	0.048656
0.488313	0.4229	0.231645	0.438704	0.338962	0.046233
0.607124	0.615415	0.401402	0.607213	0.366413	0.054078
0.608471	0.311383	0.376475	0.64555	0.353288	0.029705
0.508371	0.284926	0.335371	0.282515	0.469348	0.078998
0.801535	0.391514	0.391198	0.751369	0.602272	0.028251
0.520415	0.231179	0.578081	0.40768	0.139715	0.046325
0.440127	0.402368	0.471396	0.381536	0.067038	0.030667
0.475994	0.384841	0.377256	0.302153	0.326838	0.031516
0.538174	0.333035	0.343991	0.267342	0.486753	0.044518
0.578403	0.388975	0.273281	0.512171	0.553174	0.057316
0.745086	0.563372	0.340063	0.507658	0.504584	0.04233
0.641663	0.454234	0.302548	0.49566	0.396503	0.097123
0.463873	0.369819	0.332657	0.466529	0.350024	0.033282
0.764743	0.34795	0.358436	0.775013	0.378953	0.027725
0.689257	0.269356	0.321548	0.809026	0.45352	0.031073
0.997491	0.34568	0.341961	0.635367	0.347186	0.089817
0.855185	0.306066	0.263649	0.420734	0.382967	0.022353
0.750114	0.3269	0.323616	0.610878	0.478565	0.014412
0.616375	0.399011	0.281182	0.452276	0.308494	0.057141
0.604661	0.529025	0.378827	0.530679	0.25279	0.046671
0.652538	0.347265	0.231181	0.563263	0.34071	0.057967
0.514538	0.382288	0.398525	0.45109	0.357324	0.051924
0.294007	0.417798	0.373779	0.47461	0.352241	0.036251
0.934427	0.616113	0.33761	0.418355	0.44843	0.078162
0.636926	0.382202	0.38944	0.378177	0.598518	0.031132
0.515871	0.227013	0.55499	0.466408	0.146907	0.052059
0.427287	0.397517	0.457271	0.391148	0.075172	0.036225
0.678537	0.381291	0.388653	0.404458	0.314238	0.031399
0.391747	0.333903	0.347809	0.444546	0.495922	0.04342
0.494291	0.383967	0.280508	0.651148	0.557363	0.04592
0.745479	0.578978	0.347499	0.43358	0.511119	0.039036
0.648693	0.459794	0.303942	0.603289	0.408798	0.096168
0.453542	0.365904	0.331237	0.652438	0.355288	0.03366
0.769838	0.352035	0.358172	0.259075	0.376868	0.029458
0.687827	0.278545	0.318294	0.731954	0.450331	0.031886
0.959622	0.343641	0.328352	0.424831	0.243109	0.088334
0.828136	0.298755	0.260386	0.370711	0.344482	0.017969
0.744488	0.328436	0.320114	0.299336	0.354273	0.016735
0.61471	0.359142		0.268684	0.359457
0.613189	0.322466			0.457829
0.654093	0.336828			0.253813
0.519155	0.27035			0.333767
0.299518	0.321888			0.362951
0.939473				0.355531
0.654022				0.451877
0.519228
0.426524
0.650296
0.394096
0.499781
FIGURE 1F
Jurkat WT	STIM1 KO1	STIM2 KO1
-0.83586	-0.16308	-0.25767
-1.25304	-0.12711	-0.43917
-0.83727	-0.21093	-0.58053
-0.73376	-0.89928	-0.38332
-1.51034	-0.15471	-0.79017
-0.689	-0.38042	-0.61381
-0.48086	-0.2524	-0.25903
-1.94548	-0.74132	-1.01911
-0.77726	-1.0359	-0.45045
-1.14874	-0.12122	-0.24034
-1.83864
-0.76079
FIGURE 1G
voltage mV	JURKAT WT	JURKAT STIM1 KO	JURKAT STIM2 KO
0.0610352	0.162607	-0.03795	0.109528
0.0915527	0.225491	-0.06844	0.159986
0.0610352	0.232874	-0.1007	0.181717
0.0915527	0.161908	-0.15741	0.15496
0.0915527	0.112939	-0.16801	0.128922
0.0915527	0.077664	-0.14752	0.105775
0.0915527	0.019027	-0.12051	0.073022
0.0915527	0.003148	-0.11289	0.052779
0.0915527	-0.0449	-0.11381	0.022124
0.12207	-0.08707	-0.09865	0.025305
0.0915527	-0.12274	-0.08639	0.032927
0.0915527	-0.15224	-0.08422	0.002329
0.0610352	-0.15792	-0.09412	-0.01876
0.0915527	-0.1904	-0.14254	-0.01643
0.0915527	-0.18413	-0.13972	-0.00934
0.0915527	-0.19071	-0.10897	-0.00105
0.0915527	-0.18329	-0.09715	-0.00182
0.0915527	-0.19876	-0.08251	-0.01051
0.0610352	-0.21728	-0.06826	-0.00411
0.0610352	-0.21668	-0.07105	-0.00103
0.12207	-0.2407	-0.08024	-0.03871
0.0915527	-0.24912	-0.07569	-0.05412
0.0915527	-0.21348	-0.07769	-0.0547
0.0610352	-0.18235	-0.10148	-0.04936
0.0610352	-0.17	-0.10072	-0.05526
0.0915527	-0.20794	-0.06309	-0.05194
0.12207	-0.21588	-0.0376	-0.05391
0.0610352	-0.23894	-0.01964	-0.06229
0.0915527	-0.26102	-0.04505	-0.05053
0.12207	-0.26194	-0.06976	-0.03183
0.0915527	-0.26825	-0.07246	-0.01229
0.0915527	-0.26222	-0.07767	0.009991
0.0610352	-0.27504	-0.09504	-0.00814
0.0915527	-0.28017	-0.10772	-0.05366
0.0915527	-0.25861	-0.10569	-0.08814
0.0915527	-0.22851	-0.08637	-0.09296
0.0915527	-0.22575	-0.0698	-0.08106
0.0915527	-0.24346	-0.06758	-0.09856
0.0915527	-0.23522	-0.06359	-0.11734
0.0610352	-0.18512	-0.05936	-0.12173
0.0610352	-0.13717	-0.0516	-0.09812
0.0915527	-0.13641	-0.0663	-0.06999
0.12207	-0.14528	-0.0846	-0.04717
0.12207	-0.16173	-0.09477	-0.03746
0.12207	-0.18419	-0.09682	-0.0427
0.0915527	-0.21152	-0.11093	-0.04473
0.0915527	-0.23344	-0.12845	-0.03218
0.0915527	-0.214	-0.09151	-0.04558
0.12207	-0.12441	-0.04413	-0.05489
0.0915527	-0.08515	-0.04373	-0.04425
0.12207	-0.11149	-0.03121	-0.04407
0.0915527	-0.17075	0.000309	-0.04379
0.0915527	-0.20027	0.013089	-0.05221
0.0915527	-0.15483	0.005509	-0.03276
0.12207	-0.11161	-0.02484	-0.01277
0.12207	-0.07823	-0.04968	-0.01636
0.0915527	-0.04296	-0.09307	-0.0378
0.0915527	-0.04281	-0.13568	-0.05988
0.0610352	-0.08918	-0.12357	-0.06261
0.12207	-0.15399	-0.11382	-0.05722
0.0915527	-0.2059	-0.11378	-0.06227
0.0610352	-0.23829	-0.12543	-0.08411
0.12207	-0.22248	-0.13659	-0.05806
0.0915527	-0.17518	-0.10788	-0.05475
0.0915527	-0.12926	-0.08926	-0.06087
0.0915527	-0.10699	-0.092	-0.044
0.0915527	-0.14263	-0.0721	-0.03704
0.12207	-0.17469	-0.07211	-0.05214
0.0915527	-0.22067	-0.07628	-0.03101
0.0610352	-0.25384	-0.08178	-0.02806
0.0915527	-0.27848	-0.0756	-0.05008
0.0610352	-0.27883	-0.06156	-0.06249
0.0610352	-0.25093	-0.06511	-0.05237
0.0610352	-0.20527	-0.07147	-0.02991
0.0915527	-0.19862	-0.07825	-0.01341
0.0610352	-0.20831	-0.10004	-0.00536
0.0610352	-0.20508	-0.12566	0.002862
0.0610352	-0.20161	-0.13093	0.014691
0.0915527	-0.17984	-0.13519	0.009395
0.0915527	-0.19452	-0.11544	-0.00658
0.0915527	-0.20384	-0.08035	-0.03395
0.0915527	-0.20544	-0.06966	-0.05006
0.0610352	-0.19464	-0.07373	-0.04267
0.0915527	-0.129	-0.07551	-0.01349
0.12207	-0.08492	-0.06839	-0.00897
0.0915527	-0.09555	-0.12031	-0.00611
0.12207	-0.1223	-0.16741	-0.01285
0.0915527	-0.17141	-0.14998	-0.04463
0.0915527	-0.20142	-0.12395	-0.08759
0.0915527	-0.18843	-0.1048	-0.10021
0.0915527	-0.15029	-0.10963	-0.06892
0.0915527	-0.16139	-0.12357	-0.06679
0.12207	-0.20024	-0.12038	-0.07213
0.0610352	-0.21873	-0.09921	-0.0713
0.0915527	-0.22713	-0.08061	-0.08111
0.12207	-0.20285	-0.08415	-0.09851
0.0915527	-0.14026	-0.05763	-0.08674
0.0915527	-0.07784	-0.04106	-0.06012
0.0915527	-0.05873	-0.04943	-0.03458
0.0915527	-0.04498	-0.09399	-0.03818
0.0915527	-0.07175	-0.1447	-0.04872
0.0610352	-0.13986	-0.1697	-0.06104
0.0610352	-0.16683	-0.16259	-0.05103
0.0915527	-0.18383	-0.13555	-0.02869
0.12207	-0.19043	-0.09932	0.005132
0.0915527	-0.17842	-0.05152	0.013948
0.0915527	-0.16016	-0.02704	0.02496
0.12207	-0.11342	-0.04517	0.027084
0.0610352	-0.08323	-0.07095	0.020972
0.0915527	-0.13658	-0.08555	-0.01392
0.0610352	-0.19959	-0.07884	-0.0351
0.12207	-0.2184	-0.08731	-0.00061
0.0915527	-0.2131	-0.10494	-0.00839
0.0915527	-0.18019	-0.10515	-0.0541
0.0915527	-0.14878	-0.09452	-0.08425
0.0610352	-0.11194	-0.09613	-0.07906
0.0915527	-0.09964	-0.09469	-0.05584
0.0915527	-0.13077	-0.09988	-0.03645
0.0610352	-0.1901	-0.09184	-0.05109
0.0915527	-0.19922	-0.06764	-0.04732
0.12207	-0.21962	-0.03161	-0.03215
0.0610352	-0.25653	-0.03708	-0.00968
0.0915527	-0.29627	-0.08944	0.00916
0.0610352	-0.31476	-0.09743	0.024605
0.0915527	-0.25345	-0.06751	0.024124
0.0915527	-0.20798	-0.08335	0.056558
0.0915527	-0.18725	-0.1275	0.068396
0.0915527	-0.20625	-0.14766	0.044654
0.0610352	-0.21156	-0.13695	0.022082
0.0915527	-0.22004	-0.1265	0.037163
0.0915527	-0.25668	-0.07856	0.070157
0.0915527	-0.30093	-0.05905	0.07214
0.0915527	-0.31604	-0.09922	0.035365
0.0610352	-0.29033	-0.11681	-0.00893
0.0915527	-0.23229	-0.09265	-0.03868
0.0915527	-0.18099	-0.06193	-0.05526
0.0915527	-0.18837	-0.05097	-0.03877
0.0610352	-0.20933	-0.07225	-0.05871
0.0915527	-0.20117	-0.0772	-0.07373
0.0915527	-0.18218	-0.07898	-0.04169
0.0915527	-0.16539	-0.07932	-0.02454
0.0915527	-0.15577	-0.06745	-0.03251
0.0915527	-0.11299	-0.05961	-0.04536
0.0915527	-0.04274	-0.07736	-0.03272
0.0915527	0.008363	-0.07651	-0.01552
0.0915527	-0.01804	-0.06832	-0.02872
0.0915527	-0.07743	-0.07346	-0.03969
0.0915527	-0.09783	-0.08342	-0.06174
0.0915527	-0.13297	-0.09044	-0.05987
0.0610352	-0.18444	-0.09179	-0.04867
0.0610352	-0.19568	-0.09075	-0.02177
0.0915527	-0.17112	-0.0965	-0.0174
0.0915527	-0.14396	-0.1044	-0.02246
0.0915527	-0.10459	-0.12395	-0.02208
0.12207	-0.08733	-0.11525	-0.02823
0.12207	-0.10375	-0.07292	-0.01893
0.0915527	-0.14595	-0.03305	-0.02623
0.12207	-0.18954	-0.03283	-0.02196
0.12207	-0.17846	-0.06009	-0.00912
0.12207	-0.15588	-0.08789	0.001504
0.12207	-0.17257	-0.08609	-0.00726
0.12207	-0.18942	-0.05717	-0.00983
0.0915527	-0.18161	-0.0474	-0.01843
0.12207	-0.17389	-0.06553	-0.02853
0.0915527	-0.14856	-0.08533	-0.02084
0.12207	-0.13713	-0.08445	-0.02854
0.0915527	-0.15561	-0.07931	-0.02861
0.0915527	-0.16108	-0.07298	-0.02125
0.0610352	-0.19325	-0.06302	0.00572
0.0915527	-0.26054	-0.07956	0.020457
0.0915527	-0.33053	-0.07416	0.002669
0.0915527	-0.36685	-0.07596	-0.01327
0.0915527	-0.35834	-0.0573	-0.0138
0.0915527	-0.29575	-0.03231	0.018047
0.12207	-0.2547	-0.02267	0.068433
0.0915527	-0.2542	-0.04724	0.073186
0.0610352	-0.24229	-0.07926	0.050438
0.0915527	-0.21307	-0.09166	0.053894
0.0610352	-0.22154	-0.10277	0.041275
0.0915527	-0.2349	-0.12763	0.027901
0.0610352	-0.23048	-0.12082	0.006791
0.0915527	-0.2193	-0.09421	-0.02833
0.0610352	-0.21586	-0.07402	-0.03072
0.0915527	-0.1973	-0.07378	-0.01972
0.0610352	-0.17461	-0.07004	-0.00889
0.12207	-0.17088	-0.05353	0.005273
0.0915527	-0.16132	-0.07614	0.00621
0.152588	-0.15948	-0.08496	-0.00248
0.0915527	-0.13793	-0.10296	-0.00555
0.0915527	-0.13841	-0.11125	-0.01043
0.0915527	-0.1384	-0.1071	-0.01553
0.0915527	-0.1382	-0.07521	-0.0115
0.0915527	-0.1102	-0.03927	-0.0173
0.12207	-0.06917	-0.05933	-0.03075
0.0915527	-0.06873	-0.08053	-0.05469
0.0915527	-0.0707	-0.10007	-0.05428
0.0915527	-0.13817	-0.10926	-0.04416
0.0915527	-0.22972	-0.09794	-0.02246
0.0915527	-0.30786	-0.08728	-0.01574
0.0915527	-0.36359	-0.07408	-0.02003
0.0915527	-0.35854	-0.06119	-0.01958
0.0610352	-0.30202	-0.03819	-0.03042
0.0915527	-0.23973	-0.03655	-0.00103
0.12207	-0.2044	-0.0397	0.011042
0.0610352	-0.19742	-0.06002	-0.02872
0.0915527	-0.16541	-0.0774	-0.05468
0.0610352	-0.13591	-0.09193	-0.03332
0.0915527	-0.10566	-0.11924	-0.00385
0.0915527	-0.11051	-0.13349	-0.01332
0.12207	-0.12883	-0.11012	-0.02863
0.0610352	-0.10925	-0.10507	-0.01871
0.0915527	-0.118	-0.11938	0.004729
0.0915527	-0.14184	-0.15159	0.005074
0.0915527	-0.12309	-0.18002	0.013585
0.0915527	-0.14004	-0.18091	0.020152
0.0610352	-0.18815	-0.15145	-0.00093
0.0915527	-0.21147	-0.11659	-0.00039
0.0915527	-0.21329	-0.0985	0.013108
0.0915527	-0.20633	-0.10439	-0.01752
0.0610352	-0.15964	-0.10776	-0.03227
0.0915527	-0.10165	-0.10972	9.33e-05
0.12207	-0.10959	-0.11471	-0.00855
0.0610352	-0.12015	-0.10509	0.002029
0.0610352	-0.10758	-0.07515	0.010526
0.0915527	-0.0777	-0.06318	0.021753
0.0915527	-0.10398	-0.03642	0.024229
0.0915527	-0.13623	-0.03345	0.014238
0.0915527	-0.14914	-0.04417	0.008979
0.0915527	-0.16229	-0.0786	-0.02874
0.0915527	-0.16495	-0.09204	-0.04515
0.12207	-0.11223	-0.06862	-0.02955
0.0915527	-0.03807	-0.05991	-0.02019
0.0915527	-0.01824	-0.07341	-0.03606
0.0915527	-0.03137	-0.0983	-0.02993
0.0915527	-0.06562	-0.07505	-0.02868
0.0610352	-0.08647	-0.06969	-0.0252
0.0610352	-0.09989	-0.05658	-0.02119
0.0915527	-0.11353	-0.03002	-0.00858
0.0610352	-0.1121	-0.01626	-0.00257
0.0915527	-0.10009	-0.02438	-0.00411
0.0610352	-0.10824	-0.0714	0.004511
0.0610352	-0.13752	-0.10998	0.011976
0.0305176	-0.17701	-0.1182	-0.00362
0.0610352	-0.17958	-0.13272	-0.02247
0.0610352	-0.19023	-0.14443	-0.04946
0.0610352	-0.19844	-0.14998	-0.05083
0.0610352	-0.20485	-0.17184	-0.02876
0.0915527	-0.23293	-0.18637	-0.02125
0.0610352	-0.2577	-0.20045	-0.02037
0.0915527	-0.25549	-0.19356	-0.00911
0.0915527	-0.2057	-0.16351	0.009552
0.0915527	-0.15573	-0.13108	0.016221
0.0915527	-0.12457	-0.11638	0.013068
0.12207	-0.1317	-0.11018	0.032513
0.0610352	-0.14435	-0.09654	0.063305
0.12207	-0.15317	-0.08889	0.065147
0.0915527	-0.16889	-0.07673	0.04645
0.0915527	-0.17655	-0.07945	0.038848
0.0915527	-0.21259	-0.10328	0.045162
0.0915527	-0.261	-0.11388	0.025893
0.0610352	-0.26336	-0.11818	-0.01045
0.0915527	-0.21924	-0.11174	-0.03687
0.0610352	-0.17027	-0.09399	-0.04364
0.0915527	-0.16579	-0.05411	-0.04182
0.0915527	-0.16106	-0.0364	-0.04111
0.0915527	-0.1752	-0.01389	-0.03219
0.0915527	-0.20934	-0.00715	-0.01217
0.0915527	-0.20645	-0.01126	0.001579
0.0915527	-0.14743	-0.03089	-0.006
0.0915527	-0.08111	-0.07021	-0.03442
0.0915527	-0.04623	-0.10576	-0.04655
0.12207	-0.05047	-0.11299	-0.0291
0.0915527	-0.05614	-0.09279	0.007116
0.0915527	-0.05256	-0.08681	0.007972
0.0915527	-0.05026	-0.0794	-0.02284
0.0915527	-0.07646	-0.0992	-0.06323
0.0610352	-0.11612	-0.12023	-0.05988
0.0915527	-0.13864	-0.11642	-0.05676
0.0915527	-0.13818	-0.10691	-0.05839
0.0915527	-0.14706	-0.11925	-0.04432
0.12207	-0.14485	-0.13517	-0.00353
0.0915527	-0.14312	-0.13168	0.0351
0.0915527	-0.14638	-0.09759	0.060281
0.0915527	-0.15131	-0.074	0.051408
0.0915527	-0.17029	-0.06468	0.042879
0.0915527	-0.18374	-0.03496	0.03098
0.0915527	-0.18901	-0.03097	-0.01159
0.12207	-0.18578	-0.03372	-0.02725
0.0915527	-0.16106	-0.06215	0.004253
0.0915527	-0.14408	-0.08256	0.051466
0.0915527	-0.13189	-0.10157	0.047927
0.0915527	-0.13672	-0.11041	0.03752
0.0915527	-0.18948	-0.11042	0.00361
0.0915527	-0.20066	-0.09531	-0.01452
0.0915527	-0.18945	-0.07181	-0.01143
0.0915527	-0.18891	-0.05889	-0.01762
0.0915527	-0.24356	-0.05149	-0.00945
0.0915527	-0.21771	-0.03931	-0.01379
0.0915527	-0.13913	-0.05348	-0.03143
0.0915527	-0.11205	-0.07677	-0.03082
0.0915527	-0.13602	-0.08207	-0.00554
0.0915527	-0.15951	-0.07578	-0.01215
0.0915527	-0.1666	-0.07321	-0.02213
0.0915527	-0.15717	-0.06465	-0.01068
0.0915527	-0.09584	-0.05842	-0.00922
0.0915527	-0.06611	-0.06147	-0.02064
0.0610352	-0.07982	-0.09504	-0.01867
0.0915527	-0.08171	-0.11034	0.005939
0.0915527	-0.11106	-0.10909	0.03279
0.0915527	-0.11147	-0.08589	0.014255
0.0915527	-0.14186	-0.06395	0.001218
0.0915527	-0.17197	-0.04471	-0.01268
0.0915527	-0.16659	-0.04006	-0.02553
0.0610352	-0.16149	-0.04179	-0.04544
0.0915527	-0.14307	-0.03424	-0.05307
0.0915527	-0.12579	-0.05462	-0.05937
0.12207	-0.12911	-0.06863	-0.05137
0.0610352	-0.14974	-0.0711	-0.02986
0.0610352	-0.14749	-0.06871	-0.04867
0.12207	-0.12229	-0.04901	-0.09471
0.0915527	-0.12748	-0.02058	-0.12094
0.0915527	-0.10734	-0.01467	-0.12353
0.0915527	-0.06982	-0.03767	-0.09897
0.0915527	-0.03373	-0.06222	-0.05294
0.0915527	-0.03418	-0.09265	-0.01599
0.12207	-0.1	-0.10301	-0.00811
0.12207	-0.17612	-0.08499	-0.01266
0.12207	-0.1979	-0.0806	-0.03479
0.0915527	-0.17735	-0.09375	-0.02257
0.12207	-0.16495	-0.10482	-0.00213
0.12207	-0.17556	-0.11781	-0.01532
0.12207	-0.17118	-0.12254	-0.03629
0.0915527	-0.16596	-0.12742	-0.03217
0.0915527	-0.14704	-0.13575	-0.02715
0.0610352	-0.14773	-0.11377	-0.01795
0.0915527	-0.16537	-0.0934	-0.0254
0.0915527	-0.1834	-0.09503	-0.03875
0.12207	-0.20896	-0.07431	-0.03565
0.0915527	-0.19805	-0.06997	-0.03504
0.0915527	-0.19215	-0.06877	-0.02677
0.0915527	-0.22121	-0.06893	-0.01626
0.0915527	-0.25671	-0.07348	-0.01028
0.0610352	-0.23585	-0.07555	0.001973
0.0915527	-0.19906	-0.09565	-0.01496
0.0915527	-0.15496	-0.13642	-0.03751
0.0915527	-0.07997	-0.14274	-0.02519
0.0915527	-0.04175	-0.13465	-0.02193
0.0915527	-0.04056	-0.11389	-0.03136
0.12207	-0.03571	-0.10164	-0.02306
0.0610352	-0.03005	-0.08645	-0.01296
0.12207	-0.0106	-0.05213	-0.00306
0.0915527	-0.0154	-0.03685	-0.00299
0.0610352	-0.06649	-0.06169	-0.00691
0.0610352	-0.10787	-0.06531	0.001034
0.12207	-0.14106	-0.07155	0.008685
0.12207	-0.16767	-0.09752	-0.00199
0.0610352	-0.22151	-0.08257	-0.02775
0.0915527	-0.22066	-0.05653	-0.03948
0.0915527	-0.22576	-0.04026	-0.05314
0.0915527	-0.23737	-0.06429	-0.02261
0.0915527	-0.22266	-0.08659	0.000741
0.0915527	-0.23128	-0.07505	0.00145
0.0915527	-0.24373	-0.03182	0.006109
0.0915527	-0.2241	-0.02273	0.016242
0.0915527	-0.18899	-0.03207	0.027552
0.12207	-0.16036	-0.05937	0.016456
0.0915527	-0.10952	-0.05255	-0.01563
0.12207	-0.06406	-0.06748	-0.03976
0.0915527	-0.02536	-0.07422	-0.06707
0.0915527	-0.03024	-0.06543	-0.07549
0.0915527	-0.09366	-0.07061	-0.08423
0.0915527	-0.17417	-0.08088	-0.09658
0.12207	-0.20715	-0.07662	-0.11344
0.12207	-0.21781	-0.09016	-0.13479
0.0915527	-0.23705	-0.09794	-0.12097
0.0610352	-0.24401	-0.10658	-0.11631
0.0915527	-0.22216	-0.08758	-0.10702
0.0915527	-0.2141	-0.09033	-0.0968
0.0915527	-0.22159	-0.09765	-0.09159
0.0915527	-0.20683	-0.0597	-0.07146
0.12207	-0.16606	-0.05759	-0.07785
0.12207	-0.09122	-0.05072	-0.06369
0.0915527	-0.04731	-0.03883	-0.05149
0.0915527	-0.0294	-0.0802	-0.03695
0.12207	-0.03749	-0.10005	-0.02722
0.0915527	-0.05062	-0.11323	-0.0466
0.0610352	-0.05527	-0.1109	-0.06702
0.12207	-0.10217	-0.08702	-0.04648
0.0915527	-0.14284	-0.04925	-0.01165
0.12207	-0.17689	-0.01735	0.012376
0.0915527	-0.1957	-0.02197	0.020911
0.0915527	-0.19268	-0.04073	0.000595
0.12207	-0.15339	-0.04775	-0.02481
0.0915527	-0.14061	-0.04944	-0.03669
0.0610352	-0.17214	-0.04117	-0.03331
0.12207	-0.1811	-0.04507	-0.02841
0.0915527	-0.16634	-0.04577	-0.04525
0.0915527	-0.15282	-0.05673	-0.08653
0.0915527	-0.16427	-0.06296	-0.10731
0.0915527	-0.18456	-0.05895	-0.11345
0.0610352	-0.19718	-0.05904	-0.10446
0.0915527	-0.21465	-0.06842	-0.07281
0.0915527	-0.23693	-0.09989	-0.04835
0.0610352	-0.30523	-0.11394	-0.01619
0.0915527	-0.32491	-0.11955	-0.0059
0.0610352	-0.26314	-0.09811	-0.01417
0.0610352	-0.18885	-0.07959	-0.01159
0.0610352	-0.15397	-0.06023	-0.03981
0.0915527	-0.166	-0.06557	-0.04695
0.0610352	-0.17718	-0.05715	-0.03629
0.0915527	-0.20069	-0.07104	-0.03696
0.0915527	-0.19442	-0.0886	-0.01593
0.0915527	-0.16299	-0.07883	0.011678
0.0610352	-0.16171	-0.05918	0.021659
0.0610352	-0.18187	-0.06458	0.014873
0.0610352	-0.20858	-0.05242	0.015139
0.0610352	-0.189	-0.04604	0.044357
0.12207	-0.17584	-0.07338	0.030024
0.12207	-0.20354	-0.10375	0.025863
0.0915527	-0.21253	-0.10917	0.026133
0.0915527	-0.22238	-0.11181	0.001992
0.0915527	-0.20386	-0.11693	-0.04258
0.0915527	-0.1897	-0.10322	-0.06471
0.0915527	-0.14172	-0.11425	-0.06257
0.0915527	-0.10813	-0.11476	-0.04221
0.0915527	-0.11139	-0.11487	-0.02533
0.12207	-0.10587	-0.09156	-0.02891
0.12207	-0.11588	-0.04577	-0.02724
0.0915527	-0.10345	-0.01881	-0.0324
0.12207	-0.12019	-0.00973	-0.03973
0.0915527	-0.147	0.0028	-0.04289
0.0915527	-0.14279	-0.00385	-0.0179
0.0915527	-0.14047	-0.03296	0.00712
0.0915527	-0.14839	-0.07587	-0.02266
0.0610352	-0.1828	-0.10462	-0.08015
0.0915527	-0.20117	-0.10932	-0.12549
0.0915527	-0.1743	-0.10393	-0.1222
0.0915527	-0.12277	-0.08345	-0.07362
0.0915527	-0.09427	-0.04353	-0.05975
0.0915527	-0.09634	-0.0539	-0.05678
0.0915527	-0.07342	-0.09109	-0.05411
0.0915527	-0.04744	-0.09665	-0.04312
0.0610352	-0.05526	-0.11225	-0.04738
0.0610352	-0.07121	-0.11872	-0.05731
0.0610352	-0.1258	-0.10157	-0.07725
0.0915527	-0.16257	-0.05731	-0.09477
0.0915527	-0.19316	-0.02981	-0.05727
0.12207	-0.20889	-0.031	-0.02761
0.0915527	-0.21255	-0.05522	-0.01718
0.0915527	-0.20178	-0.07849	-0.01985
0.0610352	-0.17714	-0.08754	-0.00139
0.0915527	-0.17246	-0.08607	0.036816
0.0915527	-0.15311	-0.11916	0.044217
0.0915527	-0.1437	-0.13186	0.038557
0.0915527	-0.11609	-0.11969	0.015159
0.0915527	-0.07933	-0.10651	0.021884
0.0915527	-0.0842	-0.10197	0.022546
0.0915527	-0.11912	-0.07044	0.011999
0.0915527	-0.16255	-0.0274	-0.02378
0.0915527	-0.18656	-0.02655	-0.04863
0.0915527	-0.18653	-0.03881	-0.02738
0.0610352	-0.17695	-0.04355	0.010116
0.12207	-0.16437	-0.04855	0.024318
0.0915527	-0.19815	-0.05322	0.001569
0.0610352	-0.23331	-0.04962	-0.00758
0.0610352	-0.22389	-0.03923	0.020144
0.0915527	-0.19288	-0.05412	0.020661
0.12207	-0.15163	-0.05052	0.014657
0.0915527	-0.09661	-0.0361	0.015311
30.0903	0.302342	0.029015	-0.09434
30.0598	-0.60675	0.440049	0.224916
30.0598	-1.96666	1.0372	0.897439
30.0598	-2.14094	1.3748	1.35628
30.0903	-1.08828	1.40106	1.49635
30.0598	0.470039	1.23828	1.40765
30.0598	1.93145	1.05479	1.24068
30.0598	2.99526	0.873648	1.04166
30.0598	3.61794	0.680648	0.854084
30.0903	3.84476	0.502274	0.71169
30.1208	3.77504	0.397876	0.575507
30.0598	3.52416	0.314056	0.468397
30.0598	3.17042	0.219809	0.392347
30.0293	2.76922	0.17324	0.314474
30.0598	2.37536	0.131153	0.252432
30.0598	1.99608	0.071888	0.216005
30.0903	1.67913	0.031064	0.21096
30.0903	1.39569	0.032601	0.188455
30.0903	1.14012	0.054791	0.135057
30.1208	0.953707	0.067641	0.087776
30.1208	0.762732	0.052292	0.091265
30.0903	0.579706	0.027129	0.088502
30.1208	0.487596	0.012215	0.074849
30.1208	0.464183	0.010617	0.058205
30.0598	0.391831	0.045274	0.041922
30.1208	0.311917	0.056335	0.044958
30.0903	0.264634	0.025883	0.046644
30.0903	0.239757	-0.00268	0.043263
30.0903	0.16622	-0.00832	0.029473
30.0903	0.071325	0.003507	0.021618
30.1208	-0.00868	0.00575	0.043134
30.0903	-0.03318	-0.01931	0.087272
30.0293	-0.01007	-0.0452	0.101061
30.0903	0.029924	-0.0571	0.110158
30.0903	0.06343	-0.05835	0.08595
30.0903	0.086364	-0.05136	0.07264
30.0903	0.125897	-0.04564	0.051941
30.0903	0.144995	-0.03326	0.021636
30.0903	0.135515	-0.03105	0.007958
30.0598	0.087731	-0.03706	0.010966
30.0903	0.043351	-0.04569	0.007321
30.0903	0.041764	-0.0545	0.023178
30.0903	0.062076	-0.05478	0.04961
30.0903	0.061373	-0.06321	0.081988
30.0293	0.033684	-0.08578	0.082882
30.0903	0.021244	-0.10003	0.084278
30.0598	0.043814	-0.0864	0.072604
30.0598	0.045763	-0.08231	0.04815
30.0903	0.062465	-0.08238	0.038521
30.0598	0.050955	-0.06871	0.013936
30.0903	0.006267	-0.05471	-0.03156
30.0598	-0.0473	-0.03433	-0.08529
30.0903	-0.03425	-0.02881	-0.102
30.0903	-0.02822	-0.0182	-0.04992
30.0903	-0.07185	0.008838	0.024468
30.0598	-0.10331	0.024222	0.078489
30.0598	-0.11751	0.041132	0.088443
30.0903	-0.07244	0.02999	0.062391
30.0903	-0.04979	0.012605	0.01582
30.0598	-0.07544	0.005977	-0.00383
30.0903	-0.07153	-0.01106	0.015453
30.0293	-0.05634	-0.00753	0.052642
30.0903	-0.06574	0.000163	0.089019
30.0903	-0.08867	0.001018	0.090917
30.1208	-0.09152	-0.00474	0.113764
30.0903	-0.08612	-0.03968	0.147012
30.0598	-0.10117	-0.07128	0.146165
30.0903	-0.13669	-0.0674	0.10566
30.0903	-0.18146	-0.04973	0.053342
30.0598	-0.19779	-0.03996	0.014556
30.0903	-0.15942	-0.05744	-0.01488
30.0598	-0.14932	-0.08027	-0.00282
30.0903	-0.1376	-0.09131	0.015977
30.0903	-0.10789	-0.06176	0.022505
30.0903	-0.05085	-0.02665	0.014755
30.0598	-0.03952	-0.01608	0.010734
30.1208	-0.07982	-0.00465	0.008715
30.0903	-0.07208	-0.01727	0.05124
30.0903	-0.05052	-0.00348	0.12477
30.1208	-0.07176	0.035011	0.129288
30.0903	-0.08957	0.060155	0.079537
30.0903	-0.08111	0.031088	0.039214
30.1208	-0.08603	0.014214	0.024184
30.0903	-0.09127	0.003842	0.020721
30.0903	-0.08223	0.008692	-0.00828
30.1208	-0.09143	0.007627	-0.0184
30.1208	-0.11625	-0.02274	-0.00686
30.0903	-0.13567	-0.058	-0.00095
30.0903	-0.16024	-0.07623	-0.00225
30.0903	-0.16128	-0.08196	0.028588
30.0903	-0.16207	-0.06668	0.04739
30.0598	-0.17661	-0.04072	0.050727
30.0903	-0.12578	-0.04392	0.051957
30.0903	-0.04	-0.03528	0.06094
30.0903	-0.00893	-0.01119	0.03725
30.0903	-0.01672	-0.00651	-0.0015
30.0903	-0.00692	-0.03322	-0.01624
30.1208	-0.00022	-0.05045	-0.00677
30.0903	-0.00014	-0.06223	0.007019
30.0903	-0.00734	-0.04747	0.016801
30.0903	0.001764	-0.01971	0.019643
30.0598	-0.01134	-0.02436	0.01937
30.0598	-0.02739	-0.02219	0.00044
30.0598	-0.03839	-0.01365	0.002097
30.0598	-0.04628	-0.01501	0.020544
30.0903	-0.03355	-0.04329	0.017758
30.0598	-0.0463	-0.04869	0.011062
30.0293	-0.06804	-0.05219	-0.01838
30.0903	-0.09567	-0.05829	-0.02771
30.0598	-0.09985	-0.05718	-0.02811
30.0598	-0.08961	-0.04943	-0.03363
30.0598	-0.07925	-0.03979	-0.0232
30.0598	-0.06988	-0.02265	0.018723
30.0293	-0.04342	-0.00427	0.012324
30.1208	-0.01717	0.009093	-0.02132
30.0903	-0.01682	0.015188	-0.0364
30.0903	-0.06848	0.013903	-0.03383
30.0598	-0.10811	-0.01345	-0.01142
30.0903	-0.1204	-0.02912	0.003654
30.0903	-0.12976	-0.05785	0.018645
30.0598	-0.12786	-0.07743	0.032051
30.0903	-0.08456	-0.0913	-6e-05
30.0903	-0.08452	-0.10925	-0.04281
30.0598	-0.09263	-0.11163	-0.07687
30.0903	-0.09385	-0.10363	-0.06476
30.0903	-0.06445	-0.1	-0.02231
30.0903	-0.0165	-0.06371	0.010582
30.0598	-0.02149	-0.04509	0.005799
30.0293	-0.0611	-0.0548	-0.02671
30.0598	-0.11515	-0.05933	-0.04085
30.0293	-0.15577	-0.05756	-0.06372
30.0903	-0.15906	-0.03784	-0.08332
30.0903	-0.17946	-0.0361	-0.06043
30.0903	-0.18616	-0.05332	-0.04462
30.0903	-0.16823	-0.04162	-0.00271
30.0903	-0.10061	-0.03499	0.032376
30.0903	-0.05225	-0.02718	0.039421
30.0598	-0.00264	-0.04678	0.030131
30.0903	0.033349	-0.06761	0.006571
30.0903	0.03254	-0.07138	0.00146
30.0903	-0.01065	-0.05636	0.004237
30.0598	-0.06655	-0.05859	-0.01632
30.0903	-0.09874	-0.04809	-0.00486
30.1208	-0.10892	-0.0335	-0.01657
30.0903	-0.10471	-0.02265	-0.02771
30.0903	-0.09981	-0.02598	-0.02007
30.0903	-0.12747	-0.00374	-0.01439
30.0903	-0.12841	0.014915	-0.02752
30.0598	-0.11402	0.018613	0.001059
30.0598	-0.09031	0.035272	0.021658
30.0598	-0.05138	0.032273	0.015207
30.0903	-0.04715	-0.0014	0.016074
30.0903	-0.06187	-0.03238	0.0285
30.0903	-0.07343	-0.02057	0.035589
30.0903	-0.07796	-0.0044	0.035474
30.0903	-0.0746	-0.00356	0.01941
30.0903	-0.08228	0.014242	0.03345
30.0903	-0.04738	-0.00544	0.071207
30.0903	-0.00818	-0.03816	0.075437
30.0903	0.024189	-0.04577	0.065835
30.0293	-0.03742	-0.02726	0.073349
30.0598	-0.08875	-0.01168	0.078294
30.0903	-0.06142	-0.01035	0.064332
30.0598	-0.04704	-0.01878	0.057228
30.0598	-0.0624	-0.01095	0.03178
30.0903	-0.10654	-0.0128	0.01031
30.0598	-0.13011	-0.01066	0.018685
30.0598	-0.11998	0.000571	0.03816
30.0903	-0.07418	-0.02037	0.051462
30.1208	0.0045	-0.03658	0.100255
30.0598	0.028202	-0.03781	0.175696
30.0903	0.036865	-0.03287	0.210709
30.0598	0.052443	-0.03374	0.191119
30.0598	0.018366	-0.05616	0.151647
30.0598	-0.02292	-0.06179	0.125608
30.0903	-0.04901	-0.06007	0.129398
30.0903	-0.06179	-0.04012	0.127301
30.0598	-0.09116	-0.02654	0.114287
30.0903	-0.09641	-0.03611	0.098261
30.0598	-0.05458	-0.06178	0.07822
30.0903	-0.03964	-0.06808	0.05427
30.0903	-0.02769	-0.03122	0.052951
30.0903	-0.04125	-0.01556	0.039017
30.0903	-0.0498	-0.02154	0.047588
30.0903	-0.10172	-0.0008	0.046867
30.0903	-0.13806	0.024686	0.042499
30.1208	-0.12283	0.030275	0.037165
30.0903	-0.10708	0.000237	0.036282
30.1208	-0.09724	-0.04484	0.032963
30.0598	-0.14639	-0.06839	-0.00598
30.0903	-0.17252	-0.07703	-0.03344
30.0903	-0.14523	-0.06341	-0.02302
30.0903	-0.10391	-0.03837	0.023288
30.1208	-0.09803	-0.0112	0.079382
30.0903	-0.11161	-0.013	0.10321
30.0903	-0.10388	-0.03008	0.089949
30.0903	-0.08378	-0.05543	0.071898
30.0598	-0.09779	-0.06229	0.049324
30.0598	-0.11944	-0.04177	0.027197
30.0598	-0.10035	-0.02007	-0.00562
30.0598	-0.05302	-0.0271	-0.01327
30.0903	-0.0314	-0.04873	-0.00567
30.0598	-0.05005	-0.0625	-0.00587
30.0903	-0.05975	-0.04465	-0.02656
30.0598	-0.05111	-0.06236	0.003259
30.0293	-0.03144	-0.09646	0.054597
30.0598	-0.02775	-0.09499	0.03971
30.0903	0.001623	-0.07553	-0.00449
30.0598	0.033632	-0.07018	-0.01244
30.0903	0.031205	-0.07482	-0.00505
30.0903	-0.0125	-0.05981	-0.01406
30.1208	-0.05439	-0.05383	-0.00688
30.0598	-0.0869	-0.05218	0.019037
30.0903	-0.09384	-0.04851	0.045545
30.1208	-0.09902	-0.04047	0.052257
30.1208	-0.1076	-0.02761	0.032939
30.0598	-0.12609	-0.06061	-0.02985
30.0598	-0.14207	-0.07003	-0.05578
30.0903	-0.13688	-0.05354	-0.04688
30.0598	-0.13306	-0.04	-0.02501
30.0903	-0.12547	-0.03279	-0.02186
30.0903	-0.10788	-0.00952	-0.00473
30.0598	-0.1205	0.017787	0.007505
30.0903	-0.11149	0.024724	0.025338
30.1208	-0.08541	-0.00029	0.043678
30.0598	-0.07839	-0.04344	0.068999
30.0293	-0.06589	-0.06642	0.068369
30.0598	-0.08011	-0.07511	0.048756
30.0903	-0.09891	-0.07328	0.036643
30.0903	-0.08528	-0.07902	0.046181
30.0598	-0.074	-0.06795	0.037213
30.0903	-0.05084	-0.03576	0.017436
30.0598	-0.06693	0.013187	0.021414
30.0903	-0.12478	0.044695	0.025831
30.0598	-0.13352	0.050555	0.008131
30.0903	-0.09391	0.007008	-0.01659
30.0903	-0.12216	-0.05195	-0.00242
30.1514	-0.14221	-0.09171	0.034729
30.0903	-0.1155	-0.11224	0.059802
30.0903	-0.09589	-0.10757	0.042661
30.0903	-0.05796	-0.07011	-0.00273
30.0903	-0.05349	-0.01555	-0.03308
30.0903	-0.08596	0.028799	-0.02387
30.0903	-0.11146	0.06077	-0.01283
30.0598	-0.11322	0.08066	0.015221
30.0598	-0.0868	0.09373	0.029835
30.0903	-0.08404	0.064202	0.028945
30.0903	-0.09103	0.012861	0.035023
30.0903	-0.08734	-0.0073	0.02584
30.0903	-0.11674	-0.02071	0.015832
30.1208	-0.13324	-0.03772	0.019627
30.0903	-0.11527	-0.0391	-0.00637
30.0903	-0.08992	-0.03022	-0.0286
30.0903	-0.07804	-0.00653	-0.00787
30.0903	-0.05423	0.016841	0.014902
30.0598	-0.0466	0.006781	0.001276
30.0903	-0.07388	-0.01171	-0.0037
30.0598	-0.10785	-0.02408	-0.02656
30.0903	-0.15026	-0.02882	-0.03244
30.0598	-0.15027	-0.0301	-0.02227
30.0903	-0.12862	-0.04913	-0.01101
30.0903	-0.11434	-0.05789	-0.01788
30.0903	-0.10444	-0.05395	-0.00515
30.0903	-0.04179	-0.04919	0.001067
30.1208	0.008021	-0.07154	-0.01333
30.0598	0.024448	-0.08332	-0.0172
30.0598	0.016628	-0.0588	-0.02956
30.0598	0.023012	-0.05698	-0.02663
30.0293	0.015866	-0.05289	-0.02229
30.0598	-0.00977	-0.03665	-0.01342
30.0293	-0.05419	-0.03655	-0.0211
30.0903	-0.1339	-0.03507	-0.06069
30.0598	-0.1782	-0.05255	-0.06554
30.0903	-0.16686	-0.09899	-0.04724
30.0598	-0.11134	-0.11766	-0.03029
30.0293	-0.06227	-0.11571	-0.03305
30.0903	-0.03442	-0.10942	-0.01281
30.0598	-0.06414	-0.09438	0.023285
30.0598	-0.12318	-0.08892	0.053387
30.0598	-0.16954	-0.10716	0.065003
30.0903	-0.13676	-0.13298	0.024521
30.0903	-0.08023	-0.11291	0.019563
30.0598	-0.06616	-0.0804	0.029257
30.0903	-0.07041	-0.05384	0.043897
30.0903	-0.0908	-0.04776	0.041611
30.1208	-0.07856	-0.04656	0.028479
30.0903	-0.08229	-0.03589	0.020986
30.0903	-0.0828	0.008385	0.055735
30.0903	-0.08659	0.038505	0.077749
30.0598	-0.10527	0.021252	0.066256
30.0903	-0.10945	0.002296	0.051281
30.0903	-0.08431	-0.02317	0.036412
30.1208	-0.06374	-0.04091	0.018766
30.0903	-0.07487	-0.04225	0.023518
30.0903	-0.09296	-0.03304	0.036754
30.0598	-0.11671	-0.0206	0.025849
30.0903	-0.14028	-0.00804	-0.00229
30.0598	-0.15225	-0.00835	-0.0302
30.0598	-0.14914	-0.03309	-0.05522
30.0598	-0.15417	-0.06127	-0.06788
30.0598	-0.15733	-0.06482	-0.0438
30.0598	-0.16868	-0.03885	-0.04667
30.0598	-0.13593	-0.0114	-0.04696
30.0903	-0.10261	-0.0208	-0.05485
30.1208	-0.0492	-0.00144	-0.03878
30.0598	0.016005	-0.00741	-0.00176
30.0598	0.033165	-0.00747	0.022497
30.0903	0.001722	0.025815	0.01312
30.0903	-0.06913	0.038206	-0.00877
30.0598	-0.15337	0.013893	-0.00738
30.0598	-0.18367	-0.01108	-0.0404
30.0903	-0.1523	-0.02217	-0.02717
30.0598	-0.11335	-0.02666	-0.00988
30.0598	-0.103	-0.03579	-0.01887
30.0903	-0.11893	-0.06125	-0.02432
30.0903	-0.14377	-0.09841	-0.00167
30.0598	-0.16514	-0.11344	-0.0006
30.0598	-0.17375	-0.09879	0.013517
30.0598	-0.16251	-0.05828	0.044526
30.0903	-0.15826	-0.02686	0.031287
30.0598	-0.15268	0.00543	0.019058
30.0903	-0.16091	0.023326	0.012868
30.0903	-0.15074	0.02981	0.000994
30.0598	-0.12967	0.02715	-0.01638
30.0903	-0.10627	0.021166	-0.008
30.0598	-0.10285	0.025972	0.005422
30.0293	-0.09397	0.019093	0.032549
30.0903	-0.12989	-0.00322	0.040753
30.0598	-0.12009	-0.0141	0.018717
30.0598	-0.06062	-0.00386	0.017304
30.0598	0.012773	-0.00165	0.015563
30.0903	0.061352	-0.02213	0.018278
30.0903	0.076652	-0.01872	0.044302
30.0903	0.067863	-0.01769	0.046531
30.0598	0.017871	-0.04482	0.004085
30.0903	-0.05277	-0.06498	-0.02577
30.0598	-0.09694	-0.0611	-0.03022
30.0903	-0.13991	-0.05564	-0.02837
30.0598	-0.14117	-0.05403	-0.0068
30.0903	-0.12094	-0.04246	0.024914
30.0903	-0.10799	-0.0551	0.035716
30.0903	-0.09926	-0.08004	0.002198
30.0903	-0.10233	-0.06876	-0.0457
30.0598	-0.0914	-0.04033	-0.03794
30.0903	-0.12674	-0.03485	-0.01299
30.0903	-0.14933	-0.04297	-0.0229
30.0598	-0.16462	-0.05579	-0.0371
30.1208	-0.15681	-0.04202	-0.0602
30.0903	-0.13139	-0.04224	-0.08026
30.0903	-0.06908	-0.05189	-0.07528
30.0598	-0.05382	-0.04512	-0.06957
30.0903	-0.09582	-0.04782	-0.05972
30.1208	-0.11482	-0.05785	-0.04043
30.0903	-0.13206	-0.0776	-0.02806
30.0903	-0.15611	-0.08766	-0.01534
30.1208	-0.17579	-0.08892	-0.00805
30.1208	-0.17787	-0.08654	-0.02983
30.0903	-0.16816	-0.08299	-0.03931
30.0903	-0.16395	-0.09866	-0.056
30.0903	-0.16698	-0.08568	-0.06083
30.0903	-0.17724	-0.07412	-0.03427
30.0903	-0.19861	-0.06042	-0.02833
30.1208	-0.17596	-0.06263	-0.03554
30.0598	-0.17975	-0.05566	-0.04304
30.0903	-0.19366	-0.07269	-0.04984
30.0293	-0.1965	-0.09003	-0.02964
30.0598	-0.18068	-0.07864	-0.0224
30.0293	-0.11282	-0.04153	-0.00804
30.0598	-0.0401	-0.02093	-0.00094
30.0598	-0.00045	-0.00901	-0.00181
30.0598	-0.02886	-0.03266	0.029094
30.0598	-0.08628	-0.07589	0.05654
30.0598	-0.14492	-0.09945	0.040621
30.0903	-0.18888	-0.09341	0.02208
30.0903	-0.1717	-0.08	0.017423
30.0598	-0.11336	-0.0689	0.014373
30.0598	-0.03515	-0.06758	0.007911
30.0903	0.001653	-0.04704	0.000785
30.0598	0.008889	-0.02094	-0.01467
30.0903	-0.0241	-0.0222	-0.04057
30.0903	-0.04212	-0.02269	-0.03319
30.0903	-0.04774	-0.01123	-0.03503
30.0903	-0.05246	-0.01546	-0.01858
30.0903	-0.08409	-0.04871	0.003551
30.0903	-0.13257	-0.0632	0.043173
30.0598	-0.16914	-0.07655	0.050899
30.0598	-0.19729	-0.09582	0.032015
30.0598	-0.22389	-0.10008	0.004378
30.0903	-0.21014	-0.07466	0.006571
30.0598	-0.19557	-0.03999	0.011706
30.0903	-0.12657	-0.02433	0.026277
30.0598	-0.089	-0.02176	0.034391
30.0598	-0.08165	0.010068	0.030393
30.0903	-0.06391	0.031179	-0.00415
30.0903	-0.05305	0.007259	-0.03875
30.0903	-0.04602	-0.03228	-0.0481
30.0903	-0.04585	-0.04707	-0.03335
30.0903	-0.07618	-0.04662	-0.01478
30.0903	-0.11569	-0.04012	0.00345
30.0903	-0.13179	-0.04344	-0.01515
30.0903	-0.10455	-0.06195	-0.02047
30.0598	-0.08127	-0.05384	-0.02
30.0903	-0.07108	-0.0281	-0.00848
30.0903	-0.05789	-0.02879	-0.01113
30.1208	-0.07711	-0.07081	-0.02786
30.0903	-0.12132	-0.08661	-0.03988
30.0903	-0.16186	-0.07875	-0.05316
30.0598	-0.16459	-0.08931	-0.05697
30.0903	-0.15647	-0.08681	-0.05218
30.0903	-0.1818	-0.09093	-0.06624
30.0903	-0.181	-0.10113	-0.08643
30.0903	-0.16058	-0.07413	-0.11578
30.0903	-0.16672	-0.06585	-0.12404
30.0903	-0.18749	-0.06202	-0.09254
30.0903	-0.19816	-0.07194	-0.04392
30.0903	-0.18986	-0.06319	-0.02819
30.0903	-0.16093	-0.0324	-0.04899
30.0903	-0.11738	-0.01519	-0.0518
30.0903	-0.07698	-0.0283	-0.05585
30.0903	-0.04186	-0.01747	-0.05128
30.0903	-0.02625	-0.02519	-0.02192
30.0903	-0.0385	-0.03955	-0.00301
30.0903	-0.06991	-0.05513	-0.02506
30.0903	-0.09198	-0.0426	-0.06564
30.0903	-0.09422	-0.03167	-0.07906
30.0598	-0.1069	-0.01482	-0.08469
30.0598	-0.08548	-0.02818	-0.06919
30.0598	-0.07568	-0.0523	-0.04245
30.0903	-0.08531	-0.07823	-0.05305
30.1208	-0.09705	-0.05974	-0.04261
30.0598	-0.11323	-0.05637	-0.01182
30.0903	-0.13874	-0.08636	-0.01079
30.0598	-0.14702	-0.07267	-0.01746
30.0598	-0.16144	-0.0313	-0.01783
30.0598	-0.15377	-0.0139	-0.02
30.0598	-0.14726	-0.03486	-0.00088
30.0903	-0.14181	-0.0381	0.003111
30.0903	-0.12344	-0.02234	0.009362
30.0293	-0.12964	-0.05091	0.011428
30.0598	-0.1311	-0.08269	0.002949
30.0293	-0.11672	-0.11652	0.004121
30.0598	-0.12974	-0.15158	0.013452
30.0903	-0.17546	-0.17582	0.012087
30.0903	-0.18807	-0.18174	0.019661
30.0598	-0.20475	-0.16434	0.00384
30.0903	-0.17507	-0.16246	-0.03278
30.0903	-0.13444	-0.13608	-0.0479
30.0903	-0.12586	-0.1064	-0.03983
30.0903	-0.1402	-0.08996	-0.03637
30.0903	-0.13454	-0.05341	-0.0351
30.0903	-0.12144	-0.04338	-0.04792
30.0903	-0.13442	-0.07586	-0.02148
30.0598	-0.12425	-0.09513	-0.02129
30.0903	-0.11962	-0.08781	-0.05771
30.0903	-0.1038	-0.07057	-0.0659
30.0903	-0.09434	-0.07428	-0.04453
30.0903	-0.09761	-0.07054	-0.01785
30.0903	-0.11028	-0.04102	-0.0135
30.0903	-0.1393	-0.04276	-0.01852
30.0903	-0.14885	-0.05298	-0.01371
30.1208	-0.1542	-0.03459	-0.01847
30.0598	-0.15287	-0.02604	-0.03978
30.0903	-0.13966	-0.03382	-0.04371
30.0598	-0.12774	-0.05513	-0.05779
30.0903	-0.09432	-0.0758	-0.0614
30.0903	-0.09726	-0.08256	-0.06046
30.0903	-0.09133	-0.08693	-0.07086
30.0598	-0.09639	-0.07454	-0.06303
30.0598	-0.13772	-0.07212	-0.05739
30.0598	-0.15242	-0.08554	-0.03141
30.0903	-0.1318	-0.10387	-0.01726
30.0598	-0.13157	-0.09922	-0.00933
30.0903	-0.13944	-0.10896	-0.03077
30.0598	-0.14058	-0.12741	-0.05315
30.0903	-0.11111	-0.13198	-0.04746
30.0598	-0.09091	-0.12289	-0.03988
30.0598	-0.08105	-0.10923	-0.01051
30.0598	-0.10407	-0.07966	0.02464
30.0903	-0.12399	-0.07367	0.049925
30.0598	-0.12226	-0.1048	0.046881
30.0903	-0.08884	-0.11671	0.037225
30.0903	-0.07383	-0.11973	0.021528
30.0903	-0.10005	-0.10344	0.026784
30.0903	-0.11703	-0.0772	0.035536
30.0598	-0.13794	-0.07285	0.044757
30.0903	-0.12588	-0.0892	0.035858
30.1208	-0.10176	-0.10828	0.016294
30.0598	-0.07538	-0.11121	0.016115
30.0903	-0.03217	-0.08802	0.045557
30.0903	-0.03279	-0.03738	0.057747
30.0598	-0.0232	-0.01566	0.048683
30.0598	-0.04749	-0.00381	0.018947
30.0903	-0.07357	-0.01249	-0.00731
30.0598	-0.13021	-0.02084	-0.02961
30.0598	-0.20727	-0.01665	-0.0481
30.0903	-0.19225	-0.00778	-0.05443
30.0598	-0.16509	0.009719	-0.05532
30.0598	-0.17278	0.017338	-0.06267
30.0598	-0.17052	0.016379	-0.06751
30.0598	-0.16451	0.01981	-0.05342
12.0544	0.305556	-0.03495	0.035435
-5.92041	2.34387	-0.32156	-0.06505
-23.9258	5.58322	-0.95204	-0.58115
-41.9006	9.08626	-1.79383	-1.36992
-59.906	11.9476	-0.89691	-2.22492
-77.8503	13.5919	-0.44846	-3.03503
-95.8862	13.9985	-0.22423	-3.76482
-113.861	13.5742	-0.11211	-4.34264
-131.836	6.78712	-0.05606	-4.8335
-149.811	3.39356	-0.02803	-5.27212
-149.719	1.69678	-0.01401	-5.72428
-149.628	0.84839	-0.00701	-5.92286
-149.506	-2.03846	-0.0035	-5.63373
-149.414	-6.05313	-0.00175	-5.04312
-149.323	-9.68262	-0.00088	-4.36465
-149.17	-12.1658	-0.00044	-3.7099
-149.078	-13.4333	-0.00022	-3.12995
-148.987	-13.6899	-0.00011	-2.61596
-148.865	-13.211	-5.5e-05	-2.18825
-148.743	-12.3052	-2.7e-05	-1.81582
-148.651	-11.194	-1.4e-05	-1.4895
-148.529	-9.95438	-6.8e-06	-1.23148
-148.438	-8.83331	-3.4e-06	-1.0395
-148.315	-7.79747	-1.7e-06	-0.88856
-148.254	-6.84831	-8.6e-07	-0.74723
-148.102	-6.0792	-4.3e-07	-0.63232
-148.041	-5.38951	-0.16828	-0.56116
-147.888	-4.74469	-0.22904	-0.49691
-147.827	-4.14977	-0.22514	-0.42866
-147.705	-3.671	-0.20707	-0.37851
-147.614	-3.30482	-0.17721	-0.33172
-147.552	-3.04326	-0.1339	-0.26906
-147.4	-2.85394	-0.09693	-0.23656
-147.339	-2.66144	-0.08536	-0.21055
-147.217	-2.5051	-0.10801	-0.18953
-147.095	-2.38318	-0.14955	-0.16802
-147.003	-2.28698	-0.16338	-0.15703
-146.881	-2.19188	-0.18764	-0.18165
-146.79	-2.08802	-0.2173	-0.20917
-146.667	-1.99997	-0.23431	-0.21744
-146.576	-1.92682	-0.2173	-0.23011
-146.515	-1.88991	-0.19983	-0.25188
-146.362	-1.86617	-0.21064	-0.24869
-146.24	-1.81741	-0.20049	-0.24434
-146.118	-1.7817	-0.17497	-0.27026
-146.027	-1.77305	-0.16112	-0.28809
-145.935	-1.78972	-0.13378	-0.30511
-145.844	-1.77301	-0.12677	-0.28943
-145.721	-1.69807	-0.13217	-0.29253
-145.63	-1.65796	-0.15338	-0.29395
-145.508	-1.69561	-0.1708	-0.31615
-145.416	-1.76497	-0.18476	-0.33556
-145.294	-1.82129	-0.18793	-0.32117
-145.203	-1.84804	-0.20558	-0.33379
-145.111	-1.84617	-0.2116	-0.36885
-144.989	-1.89747	-0.20051	-0.38303
-144.897	-1.9508	-0.21051	-0.34802
-144.806	-1.93466	-0.22775	-0.30541
-144.684	-1.93363	-0.23044	-0.31612
-144.592	-1.96628	-0.19978	-0.3382
-144.47	-1.98569	-0.17404	-0.36241
-144.379	-1.96991	-0.16422	-0.37181
-144.287	-1.94138	-0.18086	-0.36546
-144.165	-1.96117	-0.18684	-0.36632
-144.043	-1.95639	-0.22244	-0.38284
-143.951	-1.95589	-0.25454	-0.4038
-143.86	-1.96154	-0.25478	-0.40249
-143.738	-1.96417	-0.25743	-0.37911
-143.646	-1.97433	-0.249	-0.37088
-143.555	-1.97239	-0.24835	-0.39116
-143.402	-1.97005	-0.25826	-0.42055
-143.341	-1.95374	-0.27128	-0.38951
-143.219	-1.89619	-0.29941	-0.37642
-143.097	-1.83683	-0.32277	-0.40212
-142.975	-1.85636	-0.32617	-0.43184
-142.883	-1.87752	-0.3249	-0.42514
-142.792	-1.87386	-0.33714	-0.44364
-142.67	-1.84646	-0.35328	-0.46142
-142.578	-1.78433	-0.36144	-0.46826
-142.456	-1.72808	-0.346	-0.45238
-142.365	-1.7397	-0.32246	-0.42013
-142.273	-1.77706	-0.30942	-0.37131
-142.181	-1.78838	-0.27464	-0.35111
-142.029	-1.75541	-0.24202	-0.35717
-141.937	-1.72166	-0.24809	-0.35555
-141.846	-1.72773	-0.28428	-0.33776
-141.754	-1.78126	-0.30165	-0.32386
-141.632	-1.82499	-0.32108	-0.33011
-141.51	-1.81851	-0.33524	-0.3
-141.418	-1.7831	-0.34954	-0.25818
-141.296	-1.74399	-0.37379	-0.2549
-141.266	-1.7396	-0.37634	-0.28037
-141.113	-1.76764	-0.37734	-0.30145
-141.022	-1.80099	-0.39287	-0.32723
-140.9	-1.81434	-0.3892	-0.35646
-140.778	-1.81803	-0.38182	-0.3534
-140.686	-1.83576	-0.36189	-0.34195
-140.594	-1.8571	-0.35032	-0.32375
-140.472	-1.85433	-0.33525	-0.3219
-140.381	-1.81883	-0.33168	-0.35277
-140.289	-1.76894	-0.31354	-0.38041
-140.167	-1.76421	-0.29497	-0.38197
-140.106	-1.77324	-0.28569	-0.37284
-139.984	-1.77269	-0.28463	-0.39501
-139.862	-1.77269	-0.28283	-0.40111
-139.771	-1.76804	-0.28844	-0.40873
-139.648	-1.73395	-0.30777	-0.43342
-139.557	-1.68201	-0.31885	-0.4623
-139.435	-1.6417	-0.32526	-0.48977
-139.343	-1.6237	-0.356	-0.50067
-139.221	-1.64848	-0.36993	-0.49057
-139.13	-1.68768	-0.36783	-0.49036
-139.008	-1.75152	-0.39402	-0.50698
-138.916	-1.78625	-0.40937	-0.51108
-138.794	-1.7778	-0.39542	-0.52263
-138.702	-1.77581	-0.38251	-0.52275
-138.611	-1.79488	-0.37884	-0.50506
-138.489	-1.76928	-0.39827	-0.49487
-138.367	-1.7327	-0.39769	-0.52336
-138.306	-1.71835	-0.39288	-0.53386
-138.153	-1.73244	-0.3788	-0.54456
-138.092	-1.75633	-0.37387	-0.56723
-137.97	-1.77683	-0.37668	-0.57043
-137.878	-1.74282	-0.3821	-0.56098
-137.756	-1.69011	-0.38389	-0.59081
-137.604	-1.65792	-0.3837	-0.59822
-137.573	-1.64171	-0.37882	-0.60895
-137.451	-1.64244	-0.41089	-0.62843
-137.329	-1.62645	-0.44655	-0.62309
-137.238	-1.62364	-0.46056	-0.58205
-137.115	-1.6122	-0.46036	-0.5524
-137.054	-1.60755	-0.46209	-0.54326
-136.932	-1.61501	-0.45256	-0.52993
-136.841	-1.56624	-0.45087	-0.51611
-136.719	-1.5319	-0.45606	-0.52069
-136.627	-1.55741	-0.47874	-0.54945
-136.505	-1.57625	-0.47497	-0.58043
-136.383	-1.59023	-0.43754	-0.5654
-136.261	-1.58669	-0.44034	-0.56812
-136.2	-1.5486	-0.46268	-0.595
-136.078	-1.53718	-0.47873	-0.59377
-135.956	-1.55575	-0.49426	-0.58992
-135.864	-1.59811	-0.50396	-0.60268
-135.742	-1.65007	-0.51394	-0.62496
-135.651	-1.67268	-0.51125	-0.6225
-135.559	-1.68108	-0.53059	-0.61023
-135.437	-1.67801	-0.54109	-0.60813
-135.345	-1.62881	-0.50816	-0.61885
-135.254	-1.57048	-0.45709	-0.62912
-135.132	-1.53252	-0.45381	-0.62925
-135.01	-1.52006	-0.47744	-0.62073
-134.918	-1.53731	-0.47448	-0.61817
-134.796	-1.56442	-0.46479	-0.60494
-134.705	-1.59252	-0.46088	-0.61478
-134.613	-1.59949	-0.47493	-0.63705
-134.521	-1.60169	-0.49842	-0.64883
-134.399	-1.62459	-0.48056	-0.64194
-134.308	-1.63012	-0.45548	-0.62375
-134.186	-1.63246	-0.43746	-0.61572
-134.094	-1.63307	-0.42387	-0.59933
-133.972	-1.64649	-0.42473	-0.57229
-133.85	-1.65412	-0.43873	-0.56092
-133.789	-1.62617	-0.44486	-0.55249
-133.667	-1.60495	-0.44696	-0.5633
-133.575	-1.59758	-0.4393	-0.598
-133.453	-1.63778	-0.42438	-0.61242
-133.362	-1.69739	-0.40783	-0.64764
-133.209	-1.75379	-0.38422	-0.6438
-133.148	-1.82623	-0.38318	-0.60716
-133.057	-1.81438	-0.38722	-0.56091
-132.935	-1.78819	-0.38488	-0.56754
-132.874	-1.78185	-0.39553	-0.60328
-132.751	-1.80689	-0.42551	-0.6425
-132.629	-1.84629	-0.44834	-0.67027
-132.507	-1.84558	-0.45804	-0.68175
-132.446	-1.81487	-0.44207	-0.67672
-132.294	-1.8072	-0.43639	-0.67406
-132.202	-1.77693	-0.43134	-0.70297
-132.111	-1.74504	-0.43069	-0.71964
-131.989	-1.73387	-0.43933	-0.73391
-131.897	-1.718	-0.45448	-0.73691
-131.744	-1.71533	-0.45878	-0.71738
-131.683	-1.75042	-0.45818	-0.66018
-131.561	-1.78755	-0.46699	-0.63266
-131.47	-1.79842	-0.47462	-0.62395
-131.317	-1.8112	-0.50385	-0.6408
-131.256	-1.80019	-0.55798	-0.65302
-131.134	-1.79894	-0.57775	-0.63142
-131.042	-1.77376	-0.54683	-0.62446
-130.92	-1.72734	-0.5139	-0.62383
-130.829	-1.68609	-0.46394	-0.61255
-130.707	-1.69695	-0.41575	-0.63281
-130.615	-1.70422	-0.41539	-0.65478
-130.524	-1.67674	-0.41466	-0.68815
-130.371	-1.6562	-0.39808	-0.73556
-130.31	-1.6496	-0.38439	-0.73577
-130.188	-1.6443	-0.40386	-0.72996
-130.127	-1.65377	-0.42679	-0.73092
-130.035	-1.63559	-0.44088	-0.74305
-129.913	-1.594	-0.46907	-0.75387
-129.791	-1.56077	-0.48434	-0.76287
-129.7	-1.56171	-0.485	-0.74391
-129.578	-1.56667	-0.49106	-0.72418
-129.456	-1.57706	-0.51772	-0.71462
-129.364	-1.58372	-0.54201	-0.71863
-129.242	-1.59718	-0.52404	-0.73182
-129.15	-1.60714	-0.51392	-0.73848
-129.059	-1.59137	-0.52707	-0.74606
-128.967	-1.57589	-0.54414	-0.74438
-128.845	-1.56639	-0.52989	-0.73457
-128.754	-1.5785	-0.51594	-0.74415
-128.632	-1.56999	-0.49549	-0.73849
-128.54	-1.56772	-0.50518	-0.71408
-128.387	-1.57242	-0.49086	-0.69742
-128.296	-1.56995	-0.47203	-0.67663
-128.204	-1.60163	-0.44533	-0.66484
-128.113	-1.68055	-0.47977	-0.67074
-127.991	-1.73318	-0.51563	-0.69164
-127.899	-1.7513	-0.50578	-0.71191
-127.777	-1.75813	-0.47448	-0.69483
-127.686	-1.73177	-0.46072	-0.67742
-127.594	-1.68531	-0.45899	-0.70071
-127.472	-1.68137	-0.46586	-0.729
-127.38	-1.66225	-0.47526	-0.73452
-127.289	-1.62948	-0.4768	-0.71712
-127.167	-1.61734	-0.45933	-0.6921
-127.106	-1.60989	-0.47062	-0.66205
-126.953	-1.62317	-0.48809	-0.61965
-126.831	-1.65697	-0.48283	-0.60685
-126.74	-1.69538	-0.47653	-0.61574
-126.617	-1.73148	-0.50107	-0.64091
[truncated: 3,897 more rows]
[truncated: 1,056 more columns]

## Sheet: Figure 2
FIGURE 2B (LEFTMOST)						FIGURE 2B (CENTER LEFT)						FIGURE 2B (CENTER RIGHT)						FIGURE 2B (RIGHTMOST)
WT	STIM1 KO #1	STIM1 KO #2	STIM2 KO #1	STIM2 KO #2	STIM DKO	WT	STIM1 KO #1	STIM1 KO #2	STIM2 KO #1	STIM2 KO #2	STIM DKO	WT	STIM1 KO #1	STIM1 KO #2	STIM2 KO #1	STIM2 KO #2	STIM DKO	WT	STIM1 KO #1	STIM1 KO #2	STIM2 KO #1	STIM2 KO #2	STIM DKO
0.588718	0.570609	0.513361	0.574652	0.523288	0.527121	0.088512	0.071329	0.150175	0.104966	0.114539	0.076543	0.097983	0.070104	0.071248	0.078643	0.093255	0.07562	1.6207	1.56833	1.57991	1.79618	2.01425	1.68055
0.334275	0.265911	0.309769	0.254258	0.254755	0.297654	0.049875	0.023348	0.033363	0.022555	0.038019	0.121556	0.104853	0.095889	0.06094	0.070233	0.067157	0.091064	1.32722	1.27227	1.30382	1.51599	1.43361	1.35441
0.395869	0.473828	0.398905	0.326497	0.348421	0.327414	0.014275	0.023585	0.020457	0.044442	0.058161	0.039997	0.549948	0.523117	0.612363	0.509905	0.680033	0.426259	1.45752	1.6775	1.61127	1.50819	1.72755	1.39382
FIGURE 2C (TOP LEFT)						FIGURE 2C (TOP CENTER)						FIGURE 2C (TOP RIGHT)
WT	STIM1 KO #1	STIM1 KO #2	STIM2 KO #1	STIM2 KO #2	STIM DKO	WT	STIM1 KO #1	STIM1 KO #2	STIM2 KO #1	STIM2 KO #2	STIM DKO	WT	STIM1 KO #1	STIM1 KO #2	STIM2 KO #1	STIM2 KO #2	STIM DKO
0.0388893	0.0218277	0.0241335	0.0350417	0.0347876	0.0217088	0.0021862	0.00556907	0.0063084	0.00554681	0.00692024	0.00579358	0.00897771	0.00868109	0.00949319	0.00593543	0.00450525	0.00693346
0.0206347	0.0201613	0.0197875	0.0364348	0.0358157	0.0215181	0.00434885	0.00413383	0.00539704	0.00947772	0.00461052	0.0058764	0.00404782	0.00887838	0.00851147	0.00546568	0.00635397	0.00790607
0.024968	0.0216653	0.0192999	0.0464771	0.0841749	0.0571814	0.00440234	0.00535707	0.00454362	0.0106899	0.0114057	0.0134949	0.00354256	0.00713698	0.00597869	0.00687018	0.0102321	0.0114546
FIGURE 2C (MIDDLE LEFT)						FIGURE 2C (MIDDLE CENTER)						FIGURE 2C (MIDDLE RIGHT)
WT	STIM1 KO #1	STIM1 KO #2	STIM2 KO #1	STIM2 KO #2	STIM DKO	WT	STIM1 KO #1	STIM1 KO #2	STIM2 KO #1	STIM2 KO #2	STIM DKO	WT	STIM1 KO #1	STIM1 KO #2	STIM2 KO #1	STIM2 KO #2	STIM DKO
0.0388893	0.0218277	0.0241335	0.0350417	0.0347876	0.0217088	0.0021862	0.00556907	0.0063084	0.00554681	0.00692024	0.00579358	0.00171233	0.00242722	0.00229974	0.00118176	0.00140044	0.00169914
0.0206347	0.0201613	0.0197875	0.0364348	0.0358157	0.0215181	0.00434885	0.00413383	0.00539704	0.00947772	0.00461052	0.0058764	0.00101933	0.00149614	0.00164448	0.00089263	0.00154229	0.00178623
0.024968	0.0216653	0.0192999	0.0352231	0.0318963	0.0216677	0.00440234	0.00535707	0.00454362	0.0106899	0.0114057	0.0134949	0.00121311	0.00143778	0.00170878	0.0015787	0.00206421	0.00169398
0.0180121	0.0153759	0.016381	0.0211141	0.0225248	0.0221252	0.00930357	0.00975894	0.0105001	0.0107852	0.0126355	0.0146146	0.00104749	0.00146572	0.00154371	0.00120249	0.00138717	0.00210884
0.0226092	0.0154989	0.0177112	0.0242419	0.0275494	0.0284485	0.0110661	0.0104951	0.0108088	0.0114254	0.0124277	0.0191109	0.00159523	0.00182291	0.00151307	0.00182615	0.00194242	0.00207098
FIGURE 2C (BOTTOM LEFT)						FIGURE 2C (BOTTOM CENTER)						FIGURE 2C (BOTTOM RIGHT)
WT	STIM1 KO #1	STIM1 KO #2	STIM2 KO #1	STIM2 KO #2	STIM DKO	WT	STIM1 KO #1	STIM1 KO #2	STIM2 KO #1	STIM2 KO #2	STIM DKO	WT	STIM1 KO #1	STIM1 KO #2	STIM2 KO #1	STIM2 KO #2	STIM DKO
4.81776e-06	7.59909e-06	5.58387e-06	5.82315e-06	5.56251e-06	8.13936e-06	3.74936e-06	3.45051e-06	6.32605e-06	2.11724e-06	2.93984e-06	7.66746e-06	0.00716796	0.00781407	0.0100353	0.0107085	0.0123537	0.0124885
3.33957e-06	9.4538e-06	4.75096e-06	9.20777e-06	7.69764e-06	3.99729e-06	4.77765e-06	2.67229e-06	1.48331e-06	1.16964e-06	2.09881e-06	1.74195e-06	0.0125121	0.0163102	0.00799206	0.0115505	0.00931727	0.00333855
1.65934e-06	3.21613e-06	1.92793e-06	3.60234e-06	2.83926e-06	3.89907e-06	7.23271e-06	6.26357e-06	1.92657e-06	2.10563e-06	4.21502e-06	3.60085e-06	0.00491469	0.0112608	0.00404772	0.0107325	0.00707321	0.00948462
2.13466e-06	1.04363e-05	1.11514e-05	1.09455e-05	2.24248e-06	1.73382e-05	9.35226e-06	7.83699e-06	8.52738e-06	5.11892e-06	7.37235e-06	1.13876e-05	0.0108035	0.00852934	0.0108376	0.0089745	0.0116431	0.0155312
4.15425e-06	6.84022e-06	3.13567e-06	4.2182e-06	3.4605e-06	7.60421e-06	9.42589e-06	1.16714e-05	1.48216e-05	7.53391e-06	8.57409e-06	1.66905e-05	0.01168	0.0105088	0.0104237	0.0104392	0.0131291	0.0198565

## Sheet: Figure 3
FIGURE 3A (2 mM CALCIUM REPRESENTATIVE TRACES)
Time (Min)	WT	WT	WT	WT	WT	STIM1 KO #1	STIM1 KO #1	STIM1 KO #1	STIM1 KO #1	STIM1 KO #1	STIM1 KO #2	STIM1 KO #2	STIM1 KO #2	STIM1 KO #2	STIM1 KO #2	STIM2 KO #1	STIM2 KO #1	STIM2 KO #1	STIM2 KO #1	STIM2 KO #1	STIM2 KO #2	STIM2 KO #2	STIM2 KO #2	STIM2 KO #2	STIM2 KO #2	STIM DKO	STIM DKO	STIM DKO	STIM DKO	STIM DKO
0	0.297371	0.246389	0.203134	0.229951	0.206326	0.166756	0.17836	0.156504	0.163059	0.149582	0.154005	0.169041	0.158067	0.150816	0.150143	0.147295	0.150198	0.153959	0.151245	0.147711	0.156033	0.175403	0.313826	0.169011	0.170403	0.169887	0.17029	0.173918	0.17388	0.17408
0.029633	0.29342	0.246015	0.206253	0.2293	0.210746	0.165883	0.169239	0.158264	0.164329	0.157438	0.157912	0.172342	0.162616	0.154469	0.153871	0.149801	0.14878	0.161415	0.154852	0.15079	0.153553	0.170289	0.277232	0.166815	0.162921	0.171389	0.171733	0.176938	0.180478	0.166873
0.063033	0.295615	0.241129	0.208198	0.226387	0.210181	0.168809	0.180033	0.156503	0.167757	0.153802	0.14958	0.165043	0.167789	0.154975	0.153852	0.152529	0.149084	0.155242	0.153128	0.150158	0.158908	0.173035	0.287316	0.178056	0.178609	0.176391	0.176019	0.170373	0.177414	0.176852
0.096383	0.283847	0.242184	0.210055	0.227807	0.209763	0.164838	0.172929	0.158043	0.160257	0.160333	0.152516	0.174069	0.162427	0.157615	0.155856	0.152423	0.16137	0.159739	0.153335	0.149071	0.158938	0.17258	0.287183	0.177478	0.176465	0.168705	0.174186	0.171839	0.181783	0.166906
0.129717	0.285866	0.235026	0.205417	0.223722	0.20891	0.169792	0.179252	0.154478	0.158493	0.153494	0.160861	0.167843	0.162582	0.151168	0.15335	0.149435	0.155551	0.154619	0.155595	0.148633	0.156712	0.175824	0.301405	0.170426	0.175339	0.163585	0.173951	0.172289	0.184088	0.166185
0.163067	0.289242	0.237251	0.211947	0.223408	0.210468	0.169675	0.174465	0.162532	0.161491	0.16252	0.157882	0.170888	0.162083	0.152739	0.153532	0.151327	0.146616	0.152972	0.151991	0.148771	0.159007	0.170946	0.301837	0.168915	0.186119	0.162287	0.172304	0.175448	0.175113	0.175172
0.196417	0.279445	0.244404	0.208475	0.221955	0.209327	0.164123	0.170561	0.153821	0.16162	0.15903	0.150969	0.16901	0.162311	0.15012	0.15376	0.150983	0.153922	0.15099	0.153946	0.148439	0.164809	0.172793	0.258175	0.166352	0.179893	0.165657	0.171083	0.168423	0.182335	0.174093
0.229733	0.279601	0.247261	0.210084	0.221704	0.207295	0.165359	0.173374	0.15119	0.154205	0.156147	0.158044	0.169203	0.162727	0.155129	0.155424	0.152416	0.151151	0.153118	0.157023	0.150139	0.161986	0.168237	0.273343	0.174281	0.174557	0.179365	0.176943	0.173548	0.185033	0.180792
0.263033	0.27481	0.242444	0.210982	0.217015	0.210646	0.162876	0.167647	0.155794	0.157551	0.158464	0.156077	0.172413	0.166584	0.151198	0.159076	0.153132	0.148487	0.154585	0.155177	0.149511	0.158708	0.170187	0.280663	0.171329	0.174684	0.172041	0.174543	0.172312	0.181153	0.174585
0.296383	0.268894	0.252488	0.207358	0.217083	0.212272	0.16473	0.169771	0.157469	0.164092	0.150776	0.157111	0.167107	0.160777	0.150359	0.153209	0.152233	0.157007	0.154027	0.152739	0.147497	0.162989	0.161526	0.262749	0.162591	0.179195	0.169915	0.168077	0.17038	0.180048	0.168409
0.3297	0.274767	0.250721	0.208148	0.216757	0.209052	0.166064	0.169744	0.154302	0.158145	0.155504	0.157043	0.169169	0.161426	0.154603	0.153376	0.156861	0.156867	0.154426	0.156223	0.147983	0.154127	0.162525	0.272185	0.170592	0.186687	0.171279	0.173533	0.172814	0.180641	0.176949
0.36305	0.264831	0.249486	0.213543	0.217504	0.217559	0.165336	0.167654	0.160212	0.163351	0.152867	0.160912	0.167781	0.165339	0.155374	0.156412	0.154333	0.158614	0.158896	0.158037	0.151007	0.152855	0.172157	0.259608	0.176702	0.178393	0.170963	0.17382	0.172663	0.175552	0.17787
0.396417	0.262087	0.247315	0.205275	0.214265	0.209819	0.169628	0.174578	0.16621	0.164286	0.15734	0.160285	0.168608	0.161892	0.153287	0.155482	0.156487	0.158828	0.155983	0.154715	0.151835	0.157608	0.167156	0.241849	0.175854	0.185509	0.171383	0.175891	0.170756	0.182974	0.179112
0.429683	0.261418	0.258389	0.206671	0.213197	0.215519	0.167517	0.168912	0.157901	0.166174	0.151972	0.157225	0.168651	0.166483	0.154132	0.156298	0.153941	0.154792	0.156938	0.15552	0.151016	0.151074	0.169882	0.218917	0.172278	0.175171	0.17388	0.171804	0.172469	0.18098	0.174167
0.463017	0.254713	0.250848	0.205825	0.212941	0.207695	0.1671	0.175943	0.159119	0.164277	0.15835	0.154357	0.165817	0.162669	0.152415	0.152581	0.156223	0.150515	0.156367	0.154835	0.151456	0.160625	0.168493	0.209711	0.167567	0.179126	0.172995	0.174072	0.166867	0.184187	0.171478
0.496383	0.248897	0.25596	0.208792	0.210912	0.213368	0.166463	0.168052	0.152336	0.167137	0.152742	0.165427	0.173193	0.160575	0.15377	0.161032	0.159247	0.152247	0.159725	0.155682	0.152003	0.15315	0.17538	0.210599	0.174855	0.170067	0.163407	0.173099	0.172847	0.180626	0.180062
0.529733	0.246102	0.256639	0.206191	0.21175	0.21049	0.165835	0.174561	0.154819	0.161379	0.155913	0.151187	0.166695	0.166949	0.153341	0.161054	0.158046	0.152227	0.153566	0.154092	0.146972	0.156244	0.178366	0.200951	0.182896	0.173562	0.175982	0.174363	0.170115	0.180169	0.176571
0.563067	0.241859	0.263475	0.209229	0.210959	0.213359	0.164801	0.171199	0.15731	0.160625	0.154074	0.157227	0.17222	0.167548	0.155489	0.158133	0.159258	0.156533	0.156327	0.156628	0.148114	0.160026	0.168622	0.188392	0.162488	0.174115	0.174173	0.171939	0.17395	0.174899	0.167596
0.596383	0.233615	0.267997	0.211755	0.211136	0.216253	0.167104	0.170807	0.16201	0.168232	0.159517	0.161658	0.165164	0.160093	0.152724	0.160536	0.165193	0.151054	0.157324	0.157124	0.149058	0.148769	0.171209	0.194208	0.174026	0.178572	0.169129	0.175639	0.174516	0.177807	0.173248
0.629717	0.234181	0.25928	0.215046	0.206697	0.21451	0.165335	0.166397	0.155608	0.153333	0.157098	0.162018	0.173358	0.163681	0.155435	0.164321	0.170991	0.158103	0.159155	0.154507	0.155014	0.156808	0.167265	0.184978	0.171752	0.17338	0.17902	0.1711	0.175223	0.179579	0.177096
0.663017	0.234461	0.271619	0.207871	0.208417	0.213293	0.165992	0.169988	0.155831	0.158581	0.152083	0.157421	0.172285	0.159159	0.158402	0.159621	0.182301	0.151453	0.149021	0.159354	0.155435	0.150755	0.174647	0.183241	0.167096	0.171012	0.169288	0.175974	0.171567	0.183029	0.177775
0.696367	0.230333	0.275911	0.213451	0.208916	0.208305	0.166943	0.167148	0.158247	0.165991	0.155522	0.155639	0.162322	0.161577	0.154786	0.162337	0.220086	0.162947	0.16112	0.157825	0.149041	0.159867	0.168726	0.181896	0.172334	0.17441	0.17279	0.176412	0.170095	0.178952	0.174648
0.729667	0.235744	0.29635	0.219854	0.206341	0.214766	0.163377	0.171174	0.156958	0.158098	0.152735	0.15747	0.170592	0.161862	0.158732	0.164964	0.65765	0.155618	0.156629	0.155464	0.15325	0.163101	0.170389	0.177314	0.166382	0.173804	0.175495	0.173227	0.168974	0.177845	0.167043
0.76305	0.226312	0.28654	0.214263	0.202582	0.217501	0.164202	0.166566	0.151796	0.1596	0.15569	0.165419	0.167544	0.165986	0.160591	0.166458	0.599661	0.158407	0.160345	0.155527	0.151633	0.149745	0.147613	0.16426	0.146766	0.133664	0.177898	0.169306	0.171156	0.179435	0.177537
0.79635	0.229804	0.317639	0.212824	0.213482	0.221885	0.16922	0.18252	0.163064	0.14191	0.145235	0.163633	0.164581	0.159967	0.158026	0.166617	0.470527	0.151778	0.155025	0.156915	0.15488	0.152827	0.174905	0.172041	0.157698	0.178307	0.179722	0.171075	0.177648	0.177766	0.175788
0.8297	0.22207	0.392633	0.262893	0.21868	0.217976	0.167761	0.174646	0.154977	0.159082	0.162626	0.165739	0.165369	0.163999	0.155086	0.169781	0.377571	0.151983	0.155474	0.153498	0.148925	0.157758	0.17389	0.176961	0.166318	0.178404	0.173062	0.171434	0.170228	0.18013	0.175701
0.863033	0.219445	0.364156	0.21354	0.204781	0.21129	0.170625	0.17737	0.156378	0.169243	0.167637	0.161535	0.162986	0.162145	0.153104	0.171559	0.342853	0.152139	0.157068	0.157191	0.151373	0.167578	0.176466	0.18871	0.167327	0.189105	0.168567	0.168127	0.170341	0.179126	0.175822
0.896367	0.213802	0.383242	0.214566	0.204335	0.20824	0.163078	0.157657	0.159371	0.161779	0.16202	0.156018	0.161599	0.167936	0.159243	0.178969	0.295877	0.156464	0.159536	0.159244	0.155918	0.168704	0.16738	0.17615	0.169984	0.180963	0.17369	0.167445	0.171334	0.177794	0.173247
0.929683	0.212576	0.415066	0.218532	0.205077	0.209397	0.168273	0.174774	0.158882	0.157238	0.159666	0.156829	0.168185	0.162034	0.153232	0.175797	0.2588	0.157206	0.158798	0.157026	0.1536	0.150023	0.173978	0.172534	0.16752	0.180895	0.165694	0.164289	0.164616	0.173419	0.168195
0.96305	0.213399	0.44335	0.220673	0.204407	0.208913	0.173287	0.172783	0.153293	0.171959	0.159549	0.169769	0.164673	0.165369	0.155655	0.176907	0.243468	0.158533	0.161086	0.158872	0.148462	0.153382	0.160345	0.17223	0.163907	0.185703	0.163803	0.169343	0.164169	0.178299	0.165185
0.996367	0.210026	0.455294	0.224602	0.204302	0.206211	0.164359	0.170844	0.15711	0.162303	0.1521	0.16215	0.168498	0.167231	0.159524	0.173408	0.218388	0.151355	0.155068	0.157307	0.15198	0.161443	0.170428	0.171058	0.172641	0.164222	0.183377	0.170816	0.172954	0.183473	0.174144
1.02973	0.210305	0.480733	0.213222	0.20323	0.209353	0.173295	0.178712	0.154595	0.161518	0.163532	0.161631	0.169307	0.16027	0.156554	0.170426	0.202461	0.14283	0.152073	0.155102	0.145704	0.155226	0.168269	0.183766	0.172592	0.160266	0.18133	0.173984	0.170726	0.184532	0.176958
1.063	0.207907	0.489514	0.206857	0.202927	0.207879	0.170787	0.168583	0.153882	0.164067	0.162674	0.15286	0.172799	0.163032	0.153728	0.172368	0.19567	0.148863	0.15482	0.156544	0.151184	0.157317	0.169273	0.173703	0.164678	0.176108	0.183966	0.176044	0.170666	0.188615	0.173735
1.0964	0.207817	0.503154	0.186951	0.203708	0.209509	0.170976	0.171854	0.161731	0.163249	0.165711	0.157592	0.16553	0.164217	0.156833	0.180512	0.182632	0.146438	0.155039	0.155555	0.146301	0.168634	0.174918	0.196501	0.188752	0.176001	0.182583	0.181566	0.182296	0.190809	0.183801
1.12975	0.203204	0.531919	0.168314	0.202821	0.205662	0.170686	0.172158	0.158063	0.171446	0.167184	0.163291	0.175044	0.166128	0.158169	0.18191	0.178967	0.148477	0.152668	0.1531	0.149058	0.165498	0.168996	0.185477	0.173688	0.174799	0.199487	0.180927	0.181827	0.180246	0.184634
1.16302	0.204064	0.558106	0.205983	0.199422	0.20392	0.172029	0.171654	0.156914	0.159273	0.160753	0.16732	0.168276	0.166164	0.158927	0.1992	0.167789	0.149567	0.153615	0.152455	0.148548	0.158294	0.173537	0.181023	0.164272	0.182154	0.198761	0.183198	0.17917	0.185854	0.184806
1.19637	0.2045	0.582191	0.222484	0.202749	0.210417	0.166076	0.175779	0.154505	0.158547	0.160619	0.16428	0.1717	0.165997	0.157398	0.238471	0.170134	0.146458	0.149345	0.150861	0.144832	0.151779	0.169665	0.173379	0.168863	0.168069	0.190569	0.183826	0.190339	0.191753	0.190338
1.22968	0.206043	0.611096	0.221432	0.20211	0.205175	0.168103	0.173895	0.160586	0.161016	0.156743	0.157908	0.174454	0.163523	0.158093	0.317059	0.15915	0.144672	0.149862	0.151016	0.142594	0.157966	0.175848	0.183262	0.172494	0.17965	0.203971	0.195832	0.190528	0.191791	0.17639
1.26302	0.205434	0.635064	0.223624	0.202106	0.203775	0.168567	0.175224	0.154451	0.166567	0.159881	0.169077	0.174991	0.159763	0.158622	0.38908	0.163197	0.149478	0.153249	0.152376	0.145336	0.158165	0.165608	0.179562	0.180765	0.188311	0.203188	0.194766	0.20206	0.196046	0.188096
1.29637	0.198832	0.653406	0.226532	0.20274	0.209362	0.169095	0.169744	0.155397	0.160758	0.165917	0.153857	0.175287	0.163528	0.155819	0.404025	0.159424	0.148128	0.15326	0.151074	0.15037	0.167547	0.169245	0.18439	0.172646	0.172324	0.228275	0.197498	0.198189	0.205734	0.19123
1.32968	0.203874	0.665644	0.227109	0.202665	0.204258	0.1679	0.174448	0.154879	0.158679	0.158483	0.157795	0.178229	0.164279	0.15794	0.403139	0.156589	0.151484	0.150685	0.153334	0.147791	0.162751	0.170512	0.194009	0.176301	0.175812	0.222699	0.203105	0.206602	0.204765	0.190302
1.36303	0.202487	0.697558	0.236329	0.203719	0.208661	0.16989	0.172677	0.162207	0.16456	0.163544	0.162002	0.171258	0.164867	0.158555	0.407472	0.153769	0.147082	0.152096	0.151004	0.150463	0.159639	0.169984	0.182721	0.173699	0.181419	0.238226	0.203739	0.21225	0.210179	0.200673
1.39632	0.201268	0.706442	0.236453	0.203803	0.205076	0.166672	0.174041	0.159775	0.163599	0.157596	0.161982	0.17334	0.171222	0.155504	0.398872	0.153704	0.145767	0.150626	0.150872	0.143396	0.161348	0.177183	0.186867	0.167199	0.177248	0.23423	0.210055	0.218832	0.20802	0.203104
1.42975	0.201105	0.711835	0.240341	0.204724	0.207201	0.16654	0.173029	0.151315	0.15928	0.163086	0.16069	0.171872	0.164603	0.156966	0.373596	0.153341	0.143155	0.154236	0.153255	0.148811	0.158348	0.179601	0.181628	0.169089	0.185295	0.25504	0.217658	0.220886	0.21993	0.203655
1.46303	0.196581	0.738284	0.240919	0.200194	0.205116	0.167819	0.178245	0.166702	0.171252	0.159717	0.16861	0.168775	0.161504	0.15536	0.368274	0.153651	0.143714	0.152518	0.153547	0.140134	0.151206	0.169999	0.18269	0.170045	0.18195	0.262152	0.223499	0.233931	0.224665	0.213931
1.49635	0.195815	0.744521	0.253291	0.201195	0.205565	0.170547	0.178563	0.156501	0.168142	0.159521	0.161927	0.175037	0.166616	0.15844	0.35936	0.154799	0.148052	0.152811	0.15268	0.144785	0.154858	0.182175	0.178023	0.178398	0.187642	0.269888	0.224886	0.240697	0.226416	0.221744
1.52973	0.199045	0.751494	0.26145	0.201169	0.202205	0.167849	0.178568	0.154593	0.162557	0.167034	0.163314	0.171667	0.164324	0.154738	0.332212	0.150138	0.143846	0.149993	0.154871	0.139474	0.157394	0.171678	0.18306	0.17871	0.182413	0.267157	0.229057	0.246628	0.225949	0.222616
1.56303	0.195818	0.751126	0.26127	0.201903	0.201525	0.169556	0.178044	0.154589	0.162757	0.160816	0.163622	0.176253	0.166072	0.156921	0.338554	0.15224	0.148054	0.153803	0.153355	0.144625	0.157302	0.16546	0.179268	0.165177	0.180303	0.267884	0.230012	0.249414	0.229357	0.217049
1.59638	0.199422	0.764375	0.267209	0.19877	0.202191	0.168367	0.172579	0.158884	0.159898	0.16124	0.165081	0.168936	0.167293	0.160115	0.331439	0.148645	0.153496	0.153412	0.155796	0.145368	0.1492	0.17814	0.189968	0.174634	0.180515	0.279303	0.235702	0.265436	0.244403	0.231889
1.6297	0.19495	0.749675	0.297955	0.198499	0.204453	0.170427	0.173503	0.159386	0.172531	0.163087	0.157683	0.169856	0.16796	0.15517	0.33886	0.154855	0.144924	0.15055	0.153203	0.148243	0.155265	0.173109	0.182072	0.16297	0.182012	0.27762	0.232759	0.266463	0.241841	0.22815
1.66308	0.197149	0.734946	0.327848	0.197367	0.201633	0.167377	0.174955	0.158077	0.157237	0.159099	0.167549	0.173914	0.166207	0.157611	0.356004	0.152282	0.14506	0.14981	0.155467	0.146621	0.159935	0.173845	0.195844	0.173878	0.167575	0.285232	0.240598	0.268455	0.244477	0.231863
1.69635	0.194769	0.736496	0.344827	0.200602	0.207721	0.165873	0.175728	0.163032	0.167723	0.155296	0.165989	0.171887	0.166338	0.157228	0.354564	0.155743	0.147661	0.151731	0.155326	0.144858	0.15331	0.169316	0.19987	0.172828	0.173812	0.291015	0.242527	0.274267	0.252181	0.229684
1.7297	0.194098	0.725642	0.355844	0.19905	0.198968	0.16926	0.172871	0.159848	0.162069	0.153963	0.157501	0.172062	0.163131	0.157922	0.348237	0.151487	0.148092	0.155775	0.151674	0.149899	0.156239	0.170608	0.191456	0.174207	0.179736	0.295035	0.242039	0.284346	0.246193	0.240538
1.76307	0.19568	0.711936	0.371069	0.199848	0.202527	0.170774	0.174162	0.156142	0.164755	0.153528	0.167224	0.17629	0.169199	0.158506	0.33369	0.154116	0.143192	0.15685	0.154069	0.149199	0.155661	0.179224	0.203168	0.177942	0.171666	0.291637	0.249927	0.289707	0.251809	0.242499
1.7964	0.198906	0.695385	0.392879	0.198843	0.202505	0.173152	0.174341	0.160922	0.16135	0.15635	0.163775	0.173964	0.165058	0.160268	0.327415	0.153926	0.143506	0.152865	0.153377	0.148762	0.160609	0.177292	0.199436	0.180649	0.176794	0.303403	0.246179	0.291778	0.253352	0.243717
1.82968	0.199381	0.69063	0.3919	0.197925	0.202435	0.165984	0.177126	0.158631	0.160231	0.158566	0.166161	0.171297	0.160626	0.157779	0.32889	0.154789	0.147092	0.157348	0.152931	0.148386	0.158362	0.189244	0.214768	0.176951	0.17894	0.293435	0.251267	0.293721	0.26841	0.249867
1.86305	0.196363	0.647111	0.405293	0.197244	0.20076	0.169769	0.181229	0.16276	0.16673	0.160862	0.161666	0.172239	0.166187	0.155946	0.318316	0.154438	0.1452	0.157658	0.152483	0.147846	0.154269	0.180583	0.22624	0.184777	0.173827	0.308342	0.248302	0.305094	0.275371	0.254834
1.89638	0.194566	0.660136	0.436962	0.197887	0.203481	0.168303	0.170511	0.15255	0.167569	0.162272	0.158067	0.170677	0.164765	0.159747	0.321204	0.14884	0.144315	0.15043	0.153313	0.143977	0.154069	0.194795	0.468504	0.190834	0.187058	0.289697	0.249864	0.3031	0.266528	0.252606
1.92972	0.19685	0.636578	0.466659	0.199337	0.199402	0.173653	0.170881	0.155428	0.163516	0.162047	0.155894	0.165667	0.16569	0.16017	0.331809	0.150759	0.149579	0.157196	0.156563	0.147486	0.152833	0.200963	0.511194	0.185102	0.173654	0.291263	0.2488	0.30464	0.271835	0.26038
1.96303	0.197785	0.61305	0.51549	0.1981	0.199696	0.167754	0.172242	0.157539	0.173814	0.152561	0.166074	0.172776	0.164404	0.15761	0.358749	0.150175	0.147378	0.151923	0.155734	0.14894	0.162112	0.221934	0.45981	0.18967	0.176849	0.290332	0.24678	0.307565	0.277445	0.262962
1.9964	0.194993	0.620966	0.533881	0.196254	0.202512	0.170908	0.170087	0.155258	0.165561	0.153862	0.159614	0.171077	0.1644	0.158155	0.372536	0.149294	0.142341	0.152027	0.155562	0.145182	0.158777	0.284462	0.407012	0.183729	0.178823	0.291292	0.257818	0.312477	0.275584	0.253935
2.0297	0.195438	0.58827	0.552314	0.198965	0.205166	0.168159	0.174235	0.15588	0.161133	0.158343	0.165897	0.17262	0.167139	0.15797	0.387187	0.149173	0.142673	0.15435	0.156063	0.148785	0.157053	0.537083	0.348624	0.187852	0.168912	0.295044	0.25131	0.311901	0.279765	0.258361
2.06305	0.198402	0.582012	0.549821	0.198563	0.200956	0.166538	0.174705	0.156513	0.163582	0.154708	0.16171	0.175751	0.16337	0.157887	0.369908	0.15203	0.146343	0.151384	0.15436	0.142814	0.155604	0.558647	0.316949	0.178336	0.177683	0.30103	0.252264	0.310605	0.287642	0.267454
2.09637	0.197829	0.573243	0.575722	0.202147	0.20407	0.169664	0.1799	0.157292	0.165585	0.16152	0.163994	0.166368	0.165598	0.15579	0.371335	0.14977	0.146334	0.150463	0.154183	0.147743	0.160204	0.505553	0.304845	0.186073	0.173505	0.303947	0.25558	0.315169	0.278583	0.268341
2.12972	0.197934	0.565249	0.574053	0.203303	0.197987	0.165203	0.172192	0.156679	0.16523	0.158999	0.160237	0.171072	0.166947	0.155863	0.363111	0.152239	0.151849	0.156061	0.15878	0.150816	0.157676	0.44553	0.287017	0.188401	0.183694	0.303147	0.255154	0.318308	0.28851	0.281203
2.16302	0.194201	0.541431	0.591527	0.199156	0.194214	0.166854	0.177559	0.154057	0.156615	0.149761	0.161703	0.175396	0.170994	0.160879	0.347698	0.152322	0.148901	0.150841	0.149774	0.14548	0.150798	0.375645	0.279406	0.175807	0.177667	0.285656	0.254785	0.309148	0.300504	0.274502
2.19633	0.196564	0.537728	0.600454	0.203141	0.198958	0.167536	0.179323	0.157876	0.165906	0.162326	0.165401	0.176076	0.164447	0.158969	0.356042	0.148831	0.14418	0.15162	0.154015	0.145559	0.151936	0.350664	0.249793	0.173264	0.182362	0.287458	0.251921	0.320994	0.298044	0.271877
2.22972	0.195166	0.538892	0.60854	0.206639	0.201953	0.168743	0.176074	0.162065	0.166966	0.152771	0.160818	0.16538	0.170492	0.155956	0.361608	0.151762	0.145197	0.154052	0.154602	0.146668	0.158986	0.321587	0.256521	0.175265	0.19138	0.295344	0.257467	0.311923	0.299137	0.274409
2.26303	0.19028	0.527305	0.631591	0.207847	0.20157	0.16804	0.171941	0.161364	0.160432	0.161822	0.158484	0.170922	0.17111	0.159578	0.360925	0.146747	0.150767	0.148472	0.154888	0.144815	0.158866	0.33401	0.232569	0.186227	0.194296	0.295102	0.252913	0.310453	0.311902	0.279959
2.29635	0.192264	0.535646	0.671459	0.208963	0.199913	0.169803	0.175012	0.16038	0.171732	0.151553	0.16464	0.171086	0.166129	0.156204	0.353657	0.151627	0.151359	0.15574	0.156986	0.147833	0.151926	0.334114	0.217131	0.184356	0.183228	0.292178	0.255372	0.316742	0.29996	0.277957
2.32972	0.193468	0.528606	0.690396	0.208706	0.199098	0.16976	0.16904	0.157265	0.158768	0.150642	0.164339	0.174288	0.169704	0.160708	0.342395	0.148252	0.146853	0.155422	0.152025	0.144079	0.160454	0.374459	0.232027	0.172184	0.180221	0.296682	0.246303	0.301725	0.295716	0.269022
2.36307	0.19273	0.538481	0.683963	0.211425	0.20106	0.169964	0.175661	0.160879	0.165297	0.152894	0.163933	0.170328	0.16741	0.158435	0.342109	0.149082	0.145059	0.154948	0.155488	0.144234	0.155488	0.374272	0.199181	0.175481	0.183559	0.283568	0.248734	0.30498	0.302022	0.278862
2.39632	0.19619	0.542246	0.711136	0.21297	0.200634	0.172822	0.17593	0.158358	0.172609	0.159325	0.160803	0.182584	0.16772	0.153455	0.329836	0.151924	0.145123	0.153272	0.154797	0.149585	0.16099	0.404566	0.196242	0.189712	0.18707	0.288256	0.253063	0.303253	0.302906	0.277722
2.42972	0.192512	0.55225	0.717361	0.214152	0.202486	0.168515	0.174496	0.157461	0.165735	0.150312	0.165077	0.175669	0.16698	0.157347	0.317295	0.149996	0.148547	0.145676	0.156268	0.147372	0.158318	0.375671	0.190312	0.181188	0.184558	0.287753	0.259218	0.309182	0.303903	0.27437
2.463	0.193954	0.548327	0.713915	0.215874	0.202206	0.169084	0.176419	0.154878	0.158056	0.151484	0.164234	0.183342	0.167335	0.16119	0.322551	0.145604	0.147628	0.15307	0.153301	0.146659	0.164108	0.385288	0.183317	0.184515	0.186049	0.287444	0.255163	0.310506	0.299566	0.275544
2.49642	0.1925	0.536237	0.682746	0.217492	0.198602	0.168653	0.171806	0.162537	0.167684	0.160753	0.159604	0.182275	0.167071	0.156553	0.318443	0.148459	0.142072	0.152029	0.154622	0.152005	0.159433	0.374699	0.196122	0.17809	0.193016	0.283739	0.259243	0.300664	0.307866	0.280493
2.5297	0.19653	0.540505	0.694724	0.220822	0.200613	0.168082	0.171785	0.159634	0.162911	0.158091	0.171595	0.176918	0.166817	0.159333	0.321184	0.148626	0.14583	0.151285	0.153573	0.146475	0.159489	0.375253	0.181739	0.184066	0.217067	0.28631	0.254346	0.302511	0.309728	0.264283
2.56305	0.192709	0.520352	0.678029	0.221558	0.20539	0.1655	0.179291	0.155201	0.157189	0.153166	0.166217	0.183365	0.164625	0.1606	0.323334	0.148747	0.140079	0.149535	0.151969	0.141349	0.153344	0.390554	0.166835	0.18608	0.236603	0.26652	0.251847	0.297937	0.297298	0.282086
2.59637	0.191967	0.519271	0.701507	0.222177	0.20348	0.168206	0.17103	0.158584	0.164911	0.158366	0.156401	0.183717	0.168437	0.160264	0.324729	0.147635	0.147781	0.145357	0.154836	0.146493	0.161709	0.440592	0.189041	0.188324	0.548441	0.270857	0.259673	0.293039	0.298463	0.270167
2.6297	0.192296	0.504577	0.670849	0.223988	0.197439	0.165014	0.172141	0.153564	0.161611	0.153849	0.173384	0.178663	0.167766	0.156814	0.330184	0.147339	0.144867	0.150356	0.157528	0.143106	0.148197	0.463415	0.186697	0.189064	0.564207	0.270523	0.255583	0.29839	0.292096	0.272615
2.66303	0.190379	0.485179	0.693357	0.225195	0.203334	0.169661	0.168879	0.161548	0.166735	0.154315	0.166278	0.178689	0.167457	0.16292	0.334675	0.152082	0.149268	0.149722	0.1566	0.146797	0.159972	0.431102	0.193115	0.190527	0.478928	0.278886	0.254165	0.293857	0.299648	0.271841
2.69637	0.192506	0.48127	0.694266	0.231837	0.203808	0.17191	0.16635	0.154546	0.161138	0.156643	0.163108	0.186223	0.172174	0.164673	0.349352	0.147507	0.148872	0.149925	0.154415	0.145757	0.155313	0.407675	0.184149	0.196029	0.39831	0.269636	0.255838	0.295387	0.295341	0.28338
2.72968	0.191319	0.473924	0.668742	0.236268	0.19998	0.168586	0.176264	0.154114	0.161488	0.166544	0.163186	0.176972	0.168653	0.164478	0.364396	0.146642	0.146538	0.149654	0.155366	0.144771	0.165092	0.396294	0.189122	0.191815	0.323644	0.280093	0.252397	0.292	0.296159	0.286102
2.76303	0.195432	0.463851	0.649856	0.241178	0.20451	0.167433	0.179707	0.155252	0.161541	0.167852	0.16646	0.17689	0.173993	0.176608	0.36084	0.149004	0.145578	0.153206	0.161557	0.146053	0.152633	0.383374	0.172762	0.192189	0.308921	0.252094	0.254995	0.285807	0.297647	0.27474
2.79637	0.190725	0.483557	0.678644	0.249262	0.20484	0.168414	0.167404	0.158359	0.168631	0.174294	0.16912	0.171259	0.171427	0.196756	0.353913	0.15193	0.141179	0.157342	0.156735	0.145953	0.157014	0.405477	0.17847	0.19864	0.265329	0.263078	0.253811	0.277113	0.288099	0.265555
2.82972	0.190672	0.495683	0.700994	0.257765	0.196679	0.171539	0.178301	0.160099	0.166898	0.178749	0.171939	0.176839	0.172598	0.243347	0.357702	0.148041	0.146103	0.153461	0.153293	0.145659	0.157466	0.437761	0.188208	0.208881	0.264091	0.266382	0.258434	0.281341	0.294546	0.26789
2.86303	0.193918	0.513233	0.675448	0.267516	0.201456	0.170061	0.174931	0.156431	0.168147	0.187642	0.16653	0.177255	0.168485	0.293587	0.350832	0.151794	0.144413	0.152013	0.157504	0.148228	0.150782	0.44202	0.180045	0.212768	0.235844	0.263333	0.246655	0.274867	0.289347	0.271207
2.8964	0.193175	0.511243	0.682406	0.277244	0.201629	0.166524	0.171169	0.155244	0.164353	0.229409	0.164859	0.186788	0.170221	0.315044	0.357071	0.148741	0.146126	0.158338	0.150827	0.147116	0.157564	0.423898	0.174414	0.231206	0.22373	0.274359	0.252194	0.28157	0.297105	0.258892
2.9297	0.193939	0.531233	0.679665	0.286385	0.202614	0.172795	0.175275	0.161083	0.16769	0.39463	0.179377	0.182716	0.1712	0.315679	0.351512	0.150844	0.146463	0.159846	0.154663	0.147937	0.161792	0.412521	0.186015	0.289596	0.212199	0.259778	0.24799	0.277096	0.287596	0.27567
2.96305	0.191975	0.527772	0.633933	0.29808	0.201777	0.167363	0.172972	0.159366	0.178071	0.435139	0.179095	0.188289	0.170395	0.319683	0.351758	0.149809	0.150383	0.158649	0.156236	0.146092	0.15384	0.394861	0.19263	0.609667	0.219431	0.257352	0.248818	0.278053	0.285777	0.267288
2.99638	0.195853	0.567741	0.649354	0.314168	0.197495	0.170439	0.180455	0.164678	0.17895	0.387279	0.180945	0.179647	0.173323	0.324647	0.360304	0.148179	0.150727	0.151877	0.151447	0.14701	0.159284	0.399206	0.192623	0.63403	0.210568	0.257843	0.244555	0.271363	0.289724	0.26318
3.02968	0.194913	0.583856	0.62366	0.333043	0.206375	0.170844	0.174547	0.16529	0.207487	0.394653	0.173827	0.176676	0.170039	0.323343	0.349349	0.149519	0.147268	0.158984	0.153988	0.144689	0.165411	0.389156	0.178613	0.545296	0.200786	0.251688	0.240642	0.275815	0.278907	0.256362
3.063	0.196402	0.533545	0.610587	0.350145	0.206346	0.169555	0.176563	0.164001	0.365206	0.387489	0.179945	0.174944	0.172418	0.326073	0.352298	0.151535	0.150374	0.160509	0.156381	0.143871	0.164106	0.384398	0.194774	0.461698	0.186131	0.251518	0.241522	0.265565	0.272967	0.25376
3.09632	0.194368	0.569594	0.578081	0.372057	0.206872	0.173409	0.177407	0.160049	0.562637	0.401466	0.176031	0.184816	0.179944	0.330266	0.344657	0.147199	0.149804	0.152138	0.152048	0.147097	0.158681	0.386463	0.183857	0.364761	0.192094	0.240965	0.237258	0.266077	0.279591	0.25124
3.1297	0.193284	0.598448	0.566397	0.403223	0.206073	0.173824	0.178811	0.167873	0.519299	0.40496	0.188677	0.178543	0.173829	0.325322	0.335898	0.152847	0.157803	0.163056	0.157143	0.146524	0.155404	0.409605	0.192047	0.300165	0.192324	0.248018	0.243631	0.266743	0.270841	0.257702
3.16303	0.193126	0.615328	0.568856	0.423197	0.200362	0.172231	0.180079	0.162878	0.478242	0.415725	0.182917	0.176447	0.176026	0.326244	0.343695	0.154238	0.151998	0.157968	0.158169	0.15045	0.155403	0.427801	0.188946	0.282761	0.183438	0.25085	0.241469	0.257498	0.278726	0.251564
3.1964	0.195177	0.648	0.536871	0.456993	0.204727	0.165979	0.174041	0.164331	0.445737	0.428455	0.18763	0.180256	0.175461	0.322523	0.35026	0.147447	0.152353	0.168422	0.15754	0.15078	0.160413	0.414778	0.189467	0.248205	0.188594	0.256747	0.234504	0.26215	0.274557	0.248873
3.22972	0.194578	0.648018	0.510726	0.488554	0.204134	0.171712	0.178015	0.162296	0.429376	0.410533	0.168419	0.17306	0.189714	0.322352	0.343158	0.157416	0.152239	0.165847	0.157982	0.147611	0.164159	0.410841	0.193283	0.234907	0.181734	0.232603	0.237112	0.272674	0.274896	0.251385
3.26303	0.193918	0.699808	0.520671	0.51833	0.219241	0.171355	0.177749	0.163045	0.383814	0.404384	0.183862	0.177841	0.192131	0.321244	0.333881	0.153422	0.149809	0.155594	0.1576	0.149549	0.158683	0.368465	0.173768	0.201372	0.184161	0.23916	0.233575	0.251738	0.257719	0.249422
3.29638	0.195115	0.700934	0.50351	0.557225	0.224062	0.17261	0.18505	0.169766	0.37821	0.414248	0.186971	0.179315	0.214428	0.317875	0.337174	0.155282	0.145245	0.166775	0.154102	0.151225	0.16881	0.372131	0.182909	0.196865	0.190133	0.245694	0.233316	0.258465	0.266673	0.252255
3.32973	0.195064	0.68794	0.491798	0.586861	0.251676	0.17154	0.174352	0.162773	0.373367	0.394937	0.184404	0.176871	0.620864	0.319939	0.33572	0.154113	0.148432	0.16247	0.15504	0.148574	0.157605	0.362199	0.178575	0.203014	0.194654	0.250635	0.228386	0.259387	0.277769	0.25023
3.36303	0.192989	0.723137	0.475734	0.631246	0.284916	0.171157	0.179713	0.164422	0.368175	0.402338	0.173679	0.177358	0.688846	0.319701	0.336153	0.161216	0.149929	0.16	0.152187	0.149067	0.161959	0.336087	0.179345	0.179332	0.181844	0.238787	0.23919	0.259474	0.270777	0.250376
3.39637	0.196221	0.720737	0.463236	0.677975	0.314176	0.172382	0.185997	0.168295	0.374487	0.421462	0.184915	0.187025	0.652655	0.331387	0.332769	0.158326	0.147573	0.16364	0.153787	0.147682	0.169155	0.347459	0.172765	0.193376	0.183891	0.232118	0.236126	0.25142	0.260998	0.250889
3.42972	0.1961	0.741757	0.483076	0.706382	0.340559	0.175218	0.183761	0.171709	0.407828	0.411003	0.185996	0.184193	0.629428	0.318537	0.33337	0.164066	0.149952	0.170104	0.159485	0.148803	0.160997	0.319566	0.175266	0.190877	0.174903	0.234779	0.23133	0.251361	0.253458	0.243227
3.46303	0.19379	0.752511	0.475049	0.751022	0.362529	0.169101	0.176305	0.172446	0.396459	0.405958	0.173243	0.182468	0.648185	0.318347	0.332591	0.165006	0.150178	0.168874	0.162026	0.146838	0.166705	0.314639	0.179577	0.17945	0.178122	0.230078	0.232039	0.245155	0.261878	0.232216
3.49635	0.195686	0.785403	0.476513	0.795622	0.379259	0.170414	0.177363	0.176724	0.413297	0.425637	0.178627	0.188776	0.654433	0.314593	0.32563	0.175962	0.15226	0.173159	0.158794	0.149579	0.157533	0.309999	0.180398	0.17703	0.176837	0.230921	0.224237	0.250107	0.253678	0.244686
3.5297	0.194185	0.798216	0.472464	0.841922	0.407753	0.169083	0.180072	0.181389	0.432028	0.416342	0.174386	0.206667	0.662875	0.315254	0.319089	0.204063	0.148811	0.171592	0.157078	0.148844	0.172566	0.290075	0.180838	0.177031	0.191168	0.233564	0.229025	0.249349	0.26572	0.242749
3.56305	0.194723	0.817945	0.453648	0.88631	0.436349	0.173824	0.179487	0.186423	0.462205	0.41046	0.180694	0.300892	0.622232	0.309654	0.318694	0.494695	0.152967	0.171651	0.160341	0.152342	0.16089	0.288582	0.180967	0.185761	0.181849	0.227264	0.218704	0.244327	0.256352	0.240085
3.59638	0.191093	0.8228	0.478265	0.951958	0.476357	0.173354	0.183985	0.185464	0.439467	0.418503	0.179363	0.631919	0.617945	0.315286	0.319279	0.653867	0.151436	0.175753	0.157385	0.148441	0.160836	0.260716	0.186676	0.182553	0.183793	0.223709	0.218206	0.243703	0.251507	0.238175
3.62972	0.194221	0.808582	0.500557	0.968289	0.516928	0.172556	0.184532	0.195866	0.420785	0.418048	0.178906	0.525987	0.589005	0.315344	0.316928	0.561025	0.152112	0.165513	0.15874	0.146277	0.161994	0.249435	0.193378	0.17842	0.18295	0.222486	0.222789	0.243127	0.245219	0.240547
3.663	0.196588	0.82065	0.508544	0.965809	0.562862	0.168727	0.183578	0.221349	0.413688	0.425566	0.180249	0.461265	0.597786	0.317924	0.318574	0.443031	0.153079	0.174281	0.159152	0.148872	0.167671	0.238813	0.182391	0.171957	0.170992	0.21702	0.217962	0.240813	0.252756	0.236773
3.69642	0.192142	0.80469	0.498021	0.961886	0.618198	0.173037	0.187083	0.357908	0.426235	0.425467	0.172006	0.414416	0.574174	0.315325	0.308032	0.37491	0.155649	0.173157	0.160874	0.14867	0.16052	0.222447	0.190414	0.171883	0.189501	0.22693	0.217195	0.238048	0.24849	0.229335
3.7297	0.193228	0.849069	0.497025	0.942953	0.668246	0.17007	0.177877	0.447932	0.430623	0.4099	0.172565	0.372409	0.582396	0.318718	0.311004	0.324713	0.15416	0.160621	0.158605	0.144522	0.164666	0.216138	0.186124	0.187257	0.184733	0.221472	0.215195	0.24053	0.239321	0.23195
3.76303	0.195444	0.834056	0.521581	0.923266	0.691974	0.177581	0.188757	0.437894	0.413685	0.389199	0.177955	0.340384	0.573103	0.320112	0.316233	0.290138	0.161773	0.161298	0.158061	0.15031	0.160963	0.222655	0.189722	0.174266	0.184874	0.222761	0.214973	0.24043	0.249006	0.234848
3.79637	0.193757	0.840126	0.544622	0.90473	0.727782	0.174814	0.185607	0.428943	0.443085	0.38869	0.182887	0.309437	0.574877	0.308235	0.304046	0.250473	0.154367	0.159936	0.160211	0.147414	0.165122	0.209575	0.193872	0.176295	0.184705	0.223694	0.212942	0.238126	0.251578	0.235133
3.82968	0.191125	0.838125	0.54191	0.877106	0.767737	0.173452	0.190322	0.402761	0.425361	0.397038	0.178067	0.292408	0.55622	0.317868	0.302477	0.237977	0.158796	0.168229	0.160882	0.152641	0.16386	0.205062	0.188769	0.175262	0.184069	0.223144	0.212536	0.231951	0.250836	0.228577
3.86308	0.193918	0.860475	0.535772	0.866397	0.795753	0.171867	0.190459	0.401647	0.429623	0.391812	0.184756	0.303221	0.545627	0.313252	0.306663	0.217673	0.169572	0.163703	0.165084	0.153219	0.161529	0.196426	0.202454	0.173935	0.182722	0.218566	0.213568	0.234438	0.242729	0.244218
3.89638	0.194709	0.832533	0.523319	0.836514	0.829283	0.172901	0.190764	0.376919	0.443033	0.389672	0.172626	0.310003	0.542362	0.32259	0.313208	0.200011	0.171799	0.167493	0.162244	0.15075	0.163895	0.200997	0.22523	0.175528	0.193197	0.215939	0.210371	0.235016	0.240983	0.232029
3.92972	0.193581	0.851249	0.507202	0.830313	0.873255	0.176568	0.201055	0.384053	0.442715	0.393311	0.180782	0.334054	0.522179	0.325592	0.298874	0.186958	0.174792	0.166568	0.162795	0.152494	0.164318	0.187252	0.227655	0.176779	0.193208	0.228211	0.212844	0.237712	0.243515	0.223569
3.96302	0.192096	0.808486	0.514647	0.799413	0.845471	0.1763	0.208752	0.383478	0.437781	0.386565	0.173802	0.364391	0.500162	0.322657	0.295973	0.177908	0.182342	0.171508	0.16375	0.153012	0.163692	0.192651	0.293942	0.168045	0.17729	0.211942	0.207033	0.234124	0.235307	0.225662
3.99632	0.193921	0.790201	0.520487	0.782117	0.888046	0.175454	0.207393	0.368437	0.452493	0.386477	0.182835	0.375296	0.490703	0.323813	0.29311	0.167897	0.216176	0.175147	0.161692	0.153925	0.160111	0.177709	0.507882	0.177737	0.188356	0.220374	0.208149	0.234511	0.229468	0.222833
4.0297	0.195892	0.769696	0.516	0.754292	0.899011	0.17582	0.217383	0.374431	0.435231	0.372887	0.17857	0.367527	0.527939	0.323051	0.290786	0.161661	0.352975	0.183427	0.166592	0.157029	0.163723	0.189312	0.485818	0.178054	0.188218	0.212204	0.208787	0.225405	0.244484	0.219743
4.06303	0.194444	0.736715	0.557575	0.72923	0.909492	0.17859	0.246656	0.372476	0.417605	0.385423	0.191278	0.353503	0.539611	0.32486	0.294298	0.161962	0.420729	0.188428	0.165715	0.158091	0.170746	0.186279	0.400535	0.169711	0.198309	0.214562	0.207873	0.231118	0.24335	0.225754
4.09632	0.197608	0.739686	0.567588	0.720201	0.927348	0.178292	0.319009	0.346591	0.402608	0.358391	0.193179	0.329834	0.545771	0.327744	0.282686	0.157117	0.400494	0.232782	0.170466	0.166169	0.162102	0.1881	0.353406	0.172766	0.200563	0.217773	0.207222	0.229627	0.247611	0.223238
4.12972	0.193863	0.704744	0.579004	0.68836	0.920656	0.178239	0.464928	0.348474	0.392447	0.365163	0.192259	0.31354	0.542903	0.324886	0.284658	0.154271	0.346715	0.368229	0.169525	0.168033	0.161434	0.181092	0.295647	0.177256	0.182854	0.21899	0.197005	0.229897	0.24364	0.222693
4.16307	0.196518	0.706904	0.582086	0.675192	0.89672	0.177782	0.476249	0.353815	0.405925	0.372991	0.210731	0.306356	0.534265	0.329066	0.286759	0.154129	0.31299	0.503099	0.170526	0.180884	0.16758	0.187483	0.262774	0.177006	0.188198	0.20663	0.202493	0.226026	0.241868	0.227861
4.19637	0.194566	0.693032	0.59266	0.643236	0.887174	0.175658	0.476437	0.331367	0.401976	0.363797	0.224886	0.280613	0.544545	0.327264	0.280107	0.15134	0.323349	0.501868	0.173183	0.25555	0.160818	0.186744	0.245341	0.177199	0.187735	0.202876	0.203284	0.225334	0.238369	0.218106
4.2297	0.195299	0.688702	0.605095	0.630119	0.854022	0.175544	0.444084	0.337491	0.395544	0.352482	0.259063	0.262677	0.539207	0.328842	0.270769	0.153092	0.310623	0.45457	0.173337	0.699675	0.167914	0.180595	0.242167	0.181599	0.18587	0.206066	0.202011	0.22548	0.234386	0.223486
4.263	0.200528	0.660671	0.636736	0.614616	0.848228	0.178219	0.412017	0.326659	0.389996	0.345964	0.379876	0.26106	0.530782	0.333815	0.274655	0.150019	0.340407	0.379955	0.175912	0.626525	0.165404	0.190007	0.221547	0.177026	0.19093	0.205979	0.203928	0.223775	0.233099	0.221046
4.29638	0.196597	0.665252	0.634745	0.595009	0.82195	0.175094	0.37308	0.328606	0.375798	0.333655	0.465936	0.238202	0.515755	0.330868	0.268887	0.154919	0.338087	0.363318	0.178371	0.541793	0.167594	0.179219	0.209966	0.180932	0.188516	0.215368	0.201541	0.227832	0.23372	0.220905
4.32972	0.19861	0.649527	0.687894	0.574048	0.775379	0.176622	0.362158	0.325729	0.340822	0.344481	0.420413	0.225362	0.490052	0.333549	0.264738	0.154103	0.295399	0.316592	0.170296	0.479624	0.166282	0.187471	0.197566	0.177863	0.193663	0.206442	0.198401	0.216555	0.232258	0.220102
4.36303	0.203019	0.629974	0.672634	0.558953	0.753737	0.175474	0.341755	0.337313	0.328615	0.335423	0.383614	0.209262	0.485708	0.326846	0.265882	0.150361	0.270617	0.295566	0.178366	0.465575	0.161805	0.178924	0.188757	0.16621	0.178949	0.214652	0.20422	0.227797	0.231127	0.215417
4.39638	0.198661	0.635198	0.70918	0.533946	0.70869	0.180952	0.328462	0.354379	0.3339	0.327547	0.386135	0.208752	0.461224	0.330097	0.262155	0.152178	0.262927	0.286063	0.175466	0.460308	0.160349	0.187788	0.181116	0.178313	0.180106	0.201672	0.192987	0.218356	0.235042	0.20691
4.42968	0.199433	0.624275	0.745603	0.52936	0.688243	0.177398	0.33584	0.363232	0.32802	0.32148	0.39495	0.204249	0.433898	0.330741	0.260208	0.149167	0.242363	0.298022	0.176951	0.475814	0.169915	0.193227	0.181517	0.17705	0.187901	0.204933	0.200753	0.218998	0.233418	0.218266
4.46302	0.202484	0.636366	0.750627	0.514495	0.662703	0.177506	0.320587	0.352222	0.339067	0.310095	0.431996	0.202265	0.422986	0.328439	0.261069	0.155438	0.222141	0.287397	0.175254	0.453067	0.162192	0.200111	0.180885	0.178618	0.195101	0.195396	0.194495	0.213179	0.231468	0.222164
4.49638	0.205741	0.612874	0.741503	0.502272	0.618779	0.176455	0.326898	0.357721	0.340662	0.319751	0.383683	0.192315	0.407924	0.330823	0.257753	0.151509	0.211166	0.282536	0.173135	0.431264	0.167285	0.203253	0.182267	0.169871	0.184496	0.194345	0.196092	0.227798	0.232465	0.217573
4.52972	0.210275	0.586441	0.746572	0.487005	0.597308	0.176827	0.310905	0.321569	0.338317	0.310251	0.360172	0.189981	0.415677	0.330118	0.259439	0.147506	0.206049	0.287369	0.174009	0.411509	0.170084	0.226447	0.172642	0.17375	0.189235	0.19707	0.193679	0.223443	0.227703	0.213944
4.56302	0.210832	0.576872	0.749534	0.472977	0.569356	0.176446	0.293236	0.288755	0.369098	0.297945	0.371393	0.184793	0.431217	0.322484	0.249399	0.154476	0.203964	0.30345	0.176989	0.363779	0.178114	0.25416	0.181883	0.177195	0.183368	0.19558	0.193216	0.212947	0.227471	0.205647
4.5964	0.215443	0.541748	0.75327	0.463283	0.557532	0.178925	0.290399	0.290634	0.352827	0.294489	0.338341	0.192872	0.450077	0.331877	0.24752	0.154887	0.190544	0.336611	0.174806	0.357947	0.166121	0.383922	0.17907	0.176053	0.188067	0.195404	0.193297	0.216885	0.228843	0.215306
4.62968	0.220517	0.547141	0.782635	0.45481	0.534425	0.178766	0.274734	0.305421	0.347805	0.290535	0.351886	0.192438	0.446488	0.331226	0.24824	0.154141	0.197006	0.418468	0.190267	0.352907	0.177936	0.562935	0.177871	0.165701	0.188732	0.200527	0.194218	0.209539	0.230829	0.220249
4.66302	0.22567	0.543628	0.849909	0.449331	0.520978	0.176416	0.26576	0.291661	0.335808	0.260198	0.349003	0.184806	0.443842	0.328937	0.24653	0.160406	0.194705	0.462089	0.215659	0.350338	0.185486	0.502675	0.178476	0.180228	0.180657	0.206152	0.198448	0.217827	0.231153	0.216443
4.69638	0.237676	0.551327	0.845417	0.440641	0.511379	0.171604	0.267104	0.304071	0.345601	0.292409	0.353474	0.179706	0.451997	0.325218	0.249187	0.151452	0.201236	0.428393	0.529371	0.352185	0.201174	0.453423	0.184195	0.175454	0.185386	0.192763	0.192292	0.21623	0.226931	0.205423
4.72973	0.258026	0.545069	0.879103	0.435898	0.506431	0.174681	0.245353	0.296513	0.353822	0.271024	0.344166	0.182687	0.446444	0.336682	0.243751	0.155904	0.207013	0.378861	0.80381	0.369903	0.332977	0.378444	0.170879	0.161383	0.177757	0.191534	0.193543	0.214003	0.229012	0.206574
4.76303	0.295268	0.548282	0.894777	0.425768	0.509723	0.175778	0.237817	0.302925	0.339613	0.269307	0.327277	0.184893	0.452219	0.327597	0.238208	0.157086	0.201186	0.319681	0.701665	0.362486	0.369181	0.327773	0.204956	0.181931	0.199749	0.194704	0.187691	0.214748	0.218836	0.210733
4.79637	0.346368	0.520215	0.898735	0.421258	0.512324	0.174038	0.233638	0.297321	0.330512	0.262324	0.330245	0.183933	0.451784	0.331159	0.239333	0.162178	0.187035	0.291974	0.565858	0.364969	0.360771	0.323633	0.185596	0.179589	0.193049	0.202211	0.187329	0.213993	0.21566	0.205011
4.8297	0.383982	0.514092	0.935546	0.419284	0.522858	0.175419	0.235577	0.318814	0.328802	0.262034	0.326037	0.17833	0.445314	0.327502	0.238402	0.161579	0.192608	0.256549	0.473151	0.357695	0.331565	0.334472	0.179472	0.178157	0.197779	0.196652	0.190419	0.212862	0.220654	0.209746
4.86305	0.40875	0.478844	0.864922	0.409774	0.522138	0.172398	0.22262	0.335126	0.312713	0.248486	0.327021	0.17485	0.451797	0.33142	0.232666	0.168577	0.185116	0.233832	0.402176	0.344397	0.298702	0.411139	0.179726	0.174508	0.19111	0.189089	0.191015	0.218988	0.221755	0.214273
4.89638	0.438205	0.497617	0.906024	0.405162	0.547463	0.174906	0.215159	0.356077	0.331342	0.251588	0.323935	0.173006	0.444452	0.323138	0.226801	0.168039	0.193226	0.216362	0.373462	0.351975	0.268381	0.452379	0.182794	0.168475	0.183024	0.188907	0.191672	0.212056	0.22065	0.208438
4.92968	0.465374	0.506912	0.881306	0.399844	0.548364	0.178964	0.215857	0.353404	0.326546	0.249266	0.307879	0.180331	0.432485	0.319525	0.229374	0.186124	0.208209	0.211441	0.350656	0.349258	0.245654	0.424069	0.174721	0.17914	0.175688	0.183402	0.184263	0.213521	0.222224	0.207666
4.96302	0.479876	0.515923	0.859909	0.392896	0.565126	0.177192	0.203718	0.361582	0.328481	0.249259	0.326199	0.181801	0.421198	0.329225	0.22623	0.225011	0.238882	0.207928	0.349196	0.340694	0.244778	0.403244	0.199898	0.177914	0.187664	0.197668	0.18637	0.202516	0.221567	0.207531
4.99637	0.50956	0.523173	0.876838	0.393872	0.55537	0.175021	0.204634	0.364048	0.305566	0.235823	0.335635	0.174097	0.418334	0.329185	0.229654	0.487708	0.269655	0.197438	0.348941	0.319478	0.220377	0.374445	0.177924	0.181012	0.19596	0.196933	0.186093	0.20644	0.22243	0.202331
5.02972	0.544111	0.530812	0.894229	0.386103	0.528875	0.177268	0.198505	0.348312	0.323653	0.232186	0.343421	0.181804	0.415126	0.330118	0.233755	0.611401	0.326076	0.196886	0.37102	0.304083	0.227597	0.345761	0.191169	0.181252	0.178771	0.183797	0.18891	0.207133	0.217122	0.207946
5.06302	0.61957	0.549635	0.851382	0.386449	0.508105	0.181656	0.191207	0.36461	0.316999	0.235192	0.37882	0.17398	0.407191	0.31934	0.227412	0.507523	0.31942	0.182554	0.399457	0.27237	0.228284	0.33766	0.192665	0.182968	0.174349	0.195042	0.189275	0.202587	0.223969	0.212961
5.09637	0.665543	0.582419	0.841238	0.38652	0.487642	0.181473	0.190135	0.34861	0.299632	0.23427	0.365861	0.180736	0.397365	0.322802	0.223106	0.397936	0.306484	0.181148	0.422099	0.245006	0.221503	0.34392	0.181012	0.185092	0.188272	0.194444	0.186058	0.209488	0.216577	0.203257
5.1297	0.718187	0.545962	0.816316	0.376891	0.487145	0.177037	0.183527	0.347509	0.300066	0.225015	0.367633	0.185679	0.398621	0.317462	0.224649	0.336975	0.288802	0.178449	0.414625	0.233268	0.213969	0.378662	0.197153	0.18492	0.190747	0.192715	0.185108	0.213562	0.212953	0.201998
5.16303	0.754177	0.529989	0.790522	0.371474	0.483546	0.178887	0.195314	0.353229	0.290112	0.235048	0.352977	0.183964	0.389176	0.315059	0.219271	0.306194	0.301275	0.17297	0.389537	0.217349	0.210983	0.397251	0.176281	0.208242	0.197999	0.193574	0.184658	0.202687	0.205728	0.204402
5.19635	0.780399	0.540472	0.816235	0.370868	0.493733	0.182774	0.186952	0.390291	0.293607	0.221005	0.327421	0.188626	0.385823	0.320243	0.218739	0.282791	0.284915	0.165125	0.35934	0.210701	0.187108	0.403362	0.191309	0.23017	0.195915	0.188316	0.188468	0.200486	0.218474	0.209617
5.22972	0.832473	0.550624	0.753983	0.362549	0.530682	0.179	0.187998	0.371087	0.276774	0.226168	0.327559	0.195128	0.366767	0.316218	0.219074	0.261243	0.298699	0.161522	0.324858	0.203931	0.180899	0.396516	0.184198	0.402012	0.187715	0.177237	0.180635	0.195074	0.20839	0.195981
5.26303	0.855477	0.570958	0.76694	0.356668	0.51308	0.180054	0.182361	0.384177	0.262696	0.214128	0.345484	0.196825	0.361014	0.319219	0.217466	0.253284	0.297685	0.165241	0.293104	0.189943	0.179677	0.374869	0.192638	0.667243	0.189051	0.194324	0.185446	0.20486	0.209156	0.205128
5.2964	0.898622	0.572458	0.746907	0.35535	0.513027	0.180476	0.186072	0.381566	0.259441	0.220326	0.345474	0.187255	0.362001	0.311521	0.21357	0.243587	0.282155	0.159763	0.26718	0.18318	0.17419	0.365043	0.190966	0.61283	0.186752	0.185175	0.185873	0.201698	0.216336	0.208198
5.32978	0.916429	0.562055	0.678578	0.353589	0.509175	0.179074	0.18116	0.366279	0.261982	0.21314	0.336124	0.202824	0.356192	0.31284	0.212849	0.237871	0.275321	0.157043	0.243319	0.177683	0.171668	0.371261	0.206363	0.568505	0.18943	0.194041	0.188288	0.197057	0.219782	0.197992
5.36307	0.942809	0.560497	0.693094	0.348431	0.511014	0.186046	0.176618	0.35283	0.248561	0.211623	0.327649	0.221636	0.344627	0.317464	0.215081	0.22942	0.255474	0.160163	0.220074	0.171797	0.159518	0.424638	0.180625	0.439065	0.186623	0.184607	0.183955	0.201588	0.213935	0.199246
5.3964	0.956764	0.565792	0.64882	0.346423	0.53995	0.188077	0.17547	0.366817	0.259223	0.200039	0.322173	0.252156	0.346266	0.315002	0.212627	0.21772	0.228309	0.160443	0.210701	0.167769	0.163806	0.421369	0.19472	0.396424	0.18046	0.177072	0.180451	0.19681	0.208322	0.202711
5.42967	0.97689	0.58274	0.648554	0.338869	0.569601	0.190691	0.175136	0.371548	0.258281	0.200812	0.303023	0.341614	0.32594	0.3105	0.207762	0.213613	0.228559	0.162038	0.1984	0.164899	0.175509	0.442551	0.204194	0.34337	0.197894	0.191189	0.180733	0.202828	0.203991	0.201377
5.46305	0.990526	0.587901	0.634878	0.341944	0.592467	0.193028	0.177707	0.368557	0.235534	0.198747	0.309994	0.573302	0.327683	0.313105	0.209326	0.20067	0.223213	0.160618	0.19151	0.165889	0.16134	0.451706	0.231996	0.351927	0.202834	0.183512	0.185522	0.20007	0.213003	0.206547
5.49638	0.995296	0.624014	0.622843	0.341147	0.618792	0.20077	0.175136	0.359631	0.246555	0.197259	0.305565	0.515149	0.315079	0.304948	0.208853	0.190367	0.204826	0.159681	0.181002	0.152906	0.161537	0.444233	0.311352	0.381493	0.231824	0.190475	0.187919	0.195387	0.211573	0.202695
5.52972	0.970058	0.653692	0.631412	0.340593	0.630446	0.20334	0.175139	0.348836	0.229322	0.209051	0.318618	0.44874	0.301846	0.304744	0.202652	0.182754	0.197902	0.164084	0.178476	0.159994	0.158996	0.489172	0.509907	0.456412	0.341474	0.191245	0.184155	0.1887	0.206761	0.200077
5.56305	0.96849	0.63338	0.606689	0.349827	0.647849	0.212145	0.174235	0.349023	0.245725	0.19561	0.329918	0.392832	0.307539	0.305288	0.206126	0.1783	0.186946	0.160181	0.172562	0.158733	0.164719	0.507171	0.479491	0.515338	0.552559	0.191693	0.183249	0.200061	0.21097	0.201805
5.59633	0.962938	0.66665	0.568084	0.345351	0.689396	0.230705	0.170804	0.343634	0.234838	0.195703	0.33411	0.339597	0.305358	0.30397	0.200881	0.178392	0.179056	0.156756	0.169304	0.156069	0.164138	0.496578	0.432834	0.587768	0.536359	0.189918	0.178907	0.197554	0.207073	0.194463
5.6297	0.929209	0.669532	0.589368	0.350386	0.72199	0.279251	0.182299	0.355623	0.225526	0.200858	0.323733	0.333655	0.30125	0.304262	0.195436	0.176962	0.172464	0.160185	0.165614	0.155566	0.16169	0.512812	0.381369	0.52531	0.440232	0.18562	0.183047	0.192777	0.204237	0.196419
5.66305	0.884656	0.652961	0.572765	0.351741	0.77259	0.448781	0.17999	0.346401	0.220868	0.192105	0.316936	0.315827	0.296136	0.299371	0.19764	0.170807	0.170724	0.161592	0.165493	0.150968	0.160731	0.512761	0.295093	0.455464	0.340389	0.192422	0.183042	0.196551	0.211757	0.191772
5.69638	0.864443	0.671815	0.548941	0.361597	0.789249	0.646114	0.171472	0.375319	0.221578	0.193991	0.343467	0.327866	0.300069	0.301183	0.19968	0.168167	0.157318	0.15713	0.161212	0.151369	0.15986	0.522438	0.268867	0.387717	0.306728	0.17724	0.181929	0.192752	0.205822	0.197272
5.7297	0.843339	0.668037	0.530346	0.362406	0.831418	0.643372	0.173261	0.35882	0.217896	0.186258	0.328525	0.360904	0.293879	0.299882	0.201654	0.172442	0.16056	0.168305	0.159769	0.151626	0.154534	0.503856	0.247885	0.3705	0.285048	0.17384	0.178891	0.199235	0.204482	0.191459
5.76305	0.811965	0.682183	0.536004	0.369529	0.849911	0.593619	0.172298	0.361875	0.227598	0.183973	0.339197	0.35965	0.283816	0.288585	0.197838	0.172071	0.158249	0.168121	0.15893	0.156602	0.160345	0.509269	0.240806	0.363595	0.26075	0.189268	0.178616	0.195779	0.207907	0.193076
5.7964	0.772952	0.695282	0.51335	0.367244	0.836562	0.51163	0.17856	0.366361	0.219528	0.188393	0.326068	0.374057	0.287241	0.288996	0.201305	0.179692	0.160408	0.171982	0.155729	0.151869	0.162868	0.524906	0.233774	0.360251	0.240441	0.180954	0.179327	0.191994	0.201945	0.201321
5.82968	0.728011	0.706341	0.502605	0.360253	0.832063	0.454903	0.176637	0.359276	0.21545	0.188402	0.317187	0.362221	0.289566	0.294039	0.1979	0.214829	0.164133	0.176408	0.155319	0.150598	0.171598	0.549188	0.230195	0.384712	0.234773	0.182589	0.17946	0.193771	0.197569	0.198435
5.86307	0.700951	0.671933	0.514711	0.35964	0.861079	0.408817	0.170024	0.354485	0.211943	0.187169	0.309835	0.360371	0.286726	0.289209	0.198678	0.682394	0.152776	0.187961	0.157357	0.15141	0.163334	0.571753	0.213579	0.477707	0.21211	0.183209	0.179199	0.187841	0.203615	0.198575
5.89638	0.672157	0.711895	0.503702	0.353637	0.844749	0.364397	0.174432	0.343361	0.217368	0.190936	0.327257	0.35656	0.286209	0.295566	0.197596	0.678646	0.151706	0.198509	0.15561	0.154689	0.158305	0.577872	0.219454	0.552671	0.204887	0.185387	0.173822	0.194937	0.199246	0.193599
5.92972	0.634571	0.715056	0.488236	0.356721	0.872128	0.345517	0.178228	0.335325	0.216574	0.17889	0.333224	0.414252	0.275406	0.289456	0.194587	0.564908	0.157722	0.235469	0.156337	0.153531	0.161211	0.558254	0.21242	0.546229	0.197225	0.179814	0.182134	0.190327	0.204356	0.191691
5.96302	0.617619	0.73848	0.508624	0.361477	0.861387	0.325537	0.169865	0.3266	0.202991	0.176114	0.336081	0.480048	0.276734	0.287696	0.195377	0.459395	0.149209	0.391455	0.154181	0.155635	0.16122	0.595627	0.211959	0.499356	0.194079	0.185138	0.17818	0.184719	0.198106	0.199319
5.99637	0.576882	0.752752	0.500429	0.355756	0.869857	0.325918	0.169501	0.332429	0.215817	0.186975	0.3013	0.464904	0.281164	0.284441	0.196178	0.405703	0.160413	0.491788	0.155674	0.158744	0.164612	0.599104	0.204848	0.438055	0.1951	0.175325	0.180854	0.19223	0.202292	0.189939
6.0297	0.542917	0.754159	0.522342	0.354794	0.859644	0.318715	0.1725	0.31918	0.215491	0.18565	0.278001	0.450581	0.269534	0.285874	0.197033	0.372525	0.156674	0.471689	0.153116	0.154826	0.161505	0.571063	0.206681	0.413342	0.190427	0.181564	0.177178	0.187467	0.209629	0.192946
6.06303	0.532283	0.783676	0.518743	0.357068	0.855188	0.319886	0.177794	0.309592	0.2027	0.180421	0.273108	0.50569	0.270134	0.284843	0.196579	0.368062	0.151798	0.439127	0.152724	0.156002	0.163565	0.559981	0.206437	0.365684	0.188057	0.185153	0.181324	0.188888	0.205998	0.18966
6.09638	0.494066	0.77279	0.519691	0.357671	0.848417	0.320629	0.171365	0.306833	0.211129	0.183634	0.263671	0.543551	0.270805	0.285499	0.199271	0.362307	0.152908	0.410345	0.150742	0.157386	0.165608	0.575853	0.19461	0.366513	0.18886	0.194941	0.180155	0.191883	0.204324	0.189532
6.12968	0.48063	0.784928	0.545524	0.363709	0.833512	0.327091	0.176832	0.302927	0.212009	0.179155	0.261823	0.565335	0.267158	0.283378	0.198	0.372563	0.157421	0.341698	0.154818	0.161837	0.157519	0.550323	0.18756	0.38815	0.193553	0.18377	0.177475	0.188355	0.205037	0.192215
6.16303	0.462153	0.778788	0.525995	0.364154	0.820439	0.317195	0.172027	0.291043	0.199785	0.178299	0.274245	0.540432	0.263933	0.279733	0.197154	0.348773	0.16116	0.312667	0.156173	0.159411	0.162499	0.563056	0.188118	0.438592	0.197893	0.180632	0.178668	0.187719	0.20586	0.186026
6.19642	0.443247	0.795634	0.534874	0.368423	0.813677	0.330436	0.175667	0.291182	0.198367	0.177312	0.30401	0.551096	0.258497	0.28239	0.197888	0.306773	0.151923	0.274512	0.153796	0.156599	0.163757	0.622616	0.188966	0.47712	0.196531	0.194763	0.180986	0.189974	0.20241	0.190624
6.22972	0.423998	0.831766	0.544725	0.371917	0.774541	0.350117	0.175426	0.278572	0.205791	0.179719	0.326043	0.568638	0.257426	0.281872	0.19863	0.27236	0.161022	0.243409	0.154642	0.159652	0.16226	0.631972	0.191442	0.463731	0.190372	0.188498	0.186623	0.184669	0.205577	0.19547
6.26308	0.420641	0.843803	0.573481	0.379398	0.751899	0.376546	0.182472	0.283435	0.201592	0.174384	0.336305	0.565278	0.253259	0.280436	0.197012	0.243785	0.154909	0.232075	0.156989	0.158637	0.166799	0.643718	0.195744	0.421583	0.200738	0.18387	0.176712	0.185038	0.200849	0.194915
6.29638	0.406098	0.833972	0.566939	0.394736	0.725155	0.409	0.177602	0.285208	0.191585	0.177251	0.311458	0.592811	0.257247	0.28437	0.199926	0.229769	0.163821	0.221639	0.157518	0.159196	0.160615	0.625475	0.186149	0.372064	0.188016	0.17286	0.180209	0.19055	0.204963	0.191493
6.32973	0.392446	0.845742	0.568227	0.407597	0.692903	0.434182	0.175543	0.305079	0.198527	0.177207	0.32143	0.59542	0.248635	0.28092	0.1992	0.210602	0.154369	0.20821	0.155674	0.157995	0.169009	0.634406	0.197974	0.330974	0.1866	0.17509	0.179831	0.187622	0.205007	0.193285
6.36305	0.386739	0.844524	0.580022	0.416432	0.667989	0.44572	0.175072	0.305573	0.208179	0.177223	0.309701	0.606861	0.242507	0.27444	0.206163	0.196687	0.160849	0.194247	0.154593	0.158532	0.167368	0.585771	0.20298	0.315024	0.186219	0.183242	0.176063	0.183026	0.202446	0.194173
6.39637	0.378905	0.881975	0.595462	0.43023	0.63332	0.447454	0.173289	0.311384	0.195572	0.17466	0.301797	0.608691	0.239174	0.274655	0.199689	0.184648	0.162029	0.186673	0.158731	0.154373	0.17262	0.577102	0.196337	0.270132	0.186234	0.173846	0.179581	0.188166	0.19972	0.186631
6.42968	0.370749	0.875911	0.593774	0.442684	0.612472	0.434759	0.179334	0.2895	0.192305	0.17689	0.30889	0.600431	0.235005	0.269264	0.200199	0.1807	0.158914	0.177467	0.1565	0.15579	0.168076	0.559389	0.19872	0.26026	0.18891	0.192837	0.178195	0.184175	0.200948	0.195792
6.46298	0.369502	0.885785	0.618548	0.461136	0.599959	0.422905	0.174657	0.293036	0.198951	0.164582	0.309733	0.583258	0.242342	0.269337	0.204126	0.177131	0.156091	0.175363	0.152899	0.152885	0.165525	0.580465	0.190187	0.250775	0.190651	0.181557	0.178412	0.184593	0.200378	0.189328
6.49642	0.3629	0.901605	0.620485	0.474289	0.549801	0.40381	0.174295	0.300736	0.192204	0.172443	0.308736	0.609637	0.23912	0.274164	0.202448	0.17105	0.156743	0.177021	0.155984	0.155087	0.162921	0.585693	0.191505	0.241859	0.187476	0.17105	0.175571	0.182973	0.202394	0.1887
6.52973	0.355081	0.883677	0.607918	0.500276	0.539436	0.399662	0.175677	0.29434	0.190025	0.169252	0.323294	0.602586	0.237115	0.271901	0.20377	0.169802	0.15793	0.165063	0.153327	0.152979	0.164381	0.608787	0.199189	0.222347	0.192585	0.178582	0.182632	0.18713	0.197881	0.188259
6.56303	0.355852	0.929842	0.644444	0.525032	0.523426	0.406924	0.178138	0.306029	0.196009	0.169731	0.305907	0.594224	0.231632	0.265107	0.198718	0.163701	0.156217	0.165171	0.151889	0.152251	0.161314	0.601377	0.192219	0.216512	0.187482	0.183535	0.180526	0.186436	0.199321	0.194356
6.59637	0.351675	0.892228	0.648105	0.547316	0.526678	0.404064	0.179777	0.308388	0.189804	0.173637	0.297827	0.576821	0.235409	0.266769	0.20078	0.160773	0.163996	0.157132	0.154313	0.150304	0.161075	0.586634	0.201928	0.209982	0.193616	0.189222	0.173482	0.182001	0.203822	0.186015
6.6297	0.349122	0.922831	0.663053	0.57655	0.528733	0.41566	0.174047	0.329903	0.200162	0.172011	0.28772	0.536081	0.229914	0.269582	0.205407	0.160519	0.158142	0.167579	0.155425	0.150055	0.167769	0.579257	0.192789	0.210863	0.194693	0.184311	0.177595	0.188797	0.20021	0.186455
6.66308	0.349571	0.930946	0.690375	0.606504	0.513076	0.419944	0.18341	0.323768	0.20371	0.171751	0.28778	0.5393	0.231212	0.267019	0.2041	0.162321	0.172106	0.163488	0.155128	0.153545	0.161292	0.568046	0.205542	0.2055	0.187628	0.184224	0.181173	0.187002	0.197403	0.19036
6.69637	0.337815	0.935065	0.698663	0.628752	0.486674	0.415176	0.17237	0.322999	0.194232	0.163613	0.271521	0.481979	0.228944	0.261255	0.202559	0.159108	0.167495	0.1634	0.157977	0.148776	0.174617	0.569557	0.214838	0.213773	0.197492	0.188246	0.182933	0.179565	0.203652	0.187284
6.7297	0.340064	0.906993	0.717971	0.647405	0.483754	0.410199	0.182841	0.326473	0.194858	0.172886	0.260354	0.475784	0.231133	0.265873	0.20394	0.154715	0.169708	0.158499	0.157426	0.147733	0.171738	0.548788	0.201836	0.218012	0.187133	0.172872	0.174466	0.187988	0.204901	0.182277
6.76305	0.337723	0.943368	0.714675	0.658624	0.478911	0.400562	0.177726	0.319143	0.180588	0.166817	0.239854	0.455094	0.233781	0.266015	0.201488	0.153774	0.171658	0.163	0.154161	0.149966	0.166253	0.569413	0.204014	0.216613	0.192841	0.183134	0.181732	0.187953	0.197731	0.187627
6.79637	0.334687	0.906385	0.70438	0.684765	0.468727	0.383929	0.173027	0.311384	0.187281	0.16986	0.23546	0.465416	0.225301	0.256522	0.203371	0.156697	0.182514	0.163143	0.156331	0.157348	0.170072	0.555242	0.208805	0.225196	0.192619	0.177194	0.175379	0.188285	0.193922	0.188168
6.82973	0.333197	0.879024	0.733325	0.722772	0.471783	0.390141	0.179137	0.299217	0.19184	0.172921	0.221995	0.509711	0.227932	0.261858	0.204131	0.156085	0.194341	0.156513	0.154507	0.155778	0.171263	0.506601	0.211135	0.217646	0.200807	0.181893	0.182057	0.187344	0.195257	0.18385
6.86303	0.332302	0.887196	0.75369	0.75046	0.474253	0.383958	0.176829	0.303773	0.188751	0.174683	0.224825	0.502802	0.226311	0.262378	0.201739	0.157494	0.256582	0.168514	0.158878	0.150972	0.166658	0.532639	0.20702	0.222502	0.18505	0.175595	0.178631	0.1847	0.196543	0.191254
6.89642	0.321513	0.863537	0.759187	0.772648	0.480591	0.384457	0.178893	0.308383	0.187304	0.16206	0.211155	0.497169	0.23001	0.258926	0.199401	0.155445	0.381192	0.161622	0.155984	0.151143	0.160396	0.496624	0.200887	0.230225	0.187793	0.178694	0.178107	0.186851	0.192857	0.188268
6.9297	0.324066	0.862025	0.759971	0.779336	0.487663	0.37914	0.178972	0.2985	0.187408	0.162814	0.197961	0.480024	0.221011	0.256042	0.208837	0.158918	0.39115	0.163808	0.156036	0.154806	0.173745	0.459255	0.209681	0.258982	0.191729	0.175644	0.181984	0.18627	0.197629	0.184513
6.96305	0.323714	0.802186	0.781229	0.782461	0.505328	0.373571	0.175955	0.290445	0.184424	0.165198	0.183727	0.464644	0.215293	0.252891	0.200707	0.155636	0.357572	0.161179	0.153893	0.153604	0.17403	0.461196	0.211799	0.32173	0.180492	0.184261	0.185156	0.188278	0.200592	0.183389
6.9964	0.335524	0.761821	0.762106	0.786079	0.524856	0.372273	0.174519	0.299267	0.187133	0.169646	0.183958	0.480266	0.221484	0.252665	0.206243	0.156208	0.316821	0.162416	0.159149	0.153145	0.170896	0.463718	0.217841	0.584792	0.202053	0.179995	0.180536	0.187843	0.201255	0.182486
7.02972	0.344117	0.740476	0.804655	0.789965	0.550833	0.379099	0.176971	0.296741	0.189833	0.170312	0.177215	0.486738	0.219653	0.24893	0.203045	0.155558	0.298136	0.155335	0.156084	0.148654	0.162199	0.460505	0.22493	0.607746	0.18853	0.171866	0.176672	0.187679	0.195047	0.190498
7.06303	0.332778	0.737483	0.781171	0.794346	0.57773	0.364667	0.16768	0.287465	0.180644	0.167799	0.167988	0.464592	0.217869	0.254044	0.201014	0.152088	0.284936	0.160077	0.157224	0.14806	0.163717	0.487179	0.222079	0.575295	0.182728	0.183302	0.176252	0.183585	0.197137	0.185381
7.0963	0.326054	0.718123	0.803008	0.789382	0.617806	0.365379	0.175	0.288316	0.18911	0.170702	0.16427	0.501834	0.223203	0.256518	0.200737	0.159049	0.310058	0.164237	0.155846	0.150687	0.158315	0.511025	0.232722	0.453025	0.190259	0.185353	0.178035	0.184366	0.197793	0.185204
7.12967	0.316447	0.693098	0.765773	0.776278	0.643584	0.359708	0.175839	0.287403	0.177955	0.162969	0.168195	0.505244	0.216321	0.253778	0.202443	0.156773	0.336689	0.161145	0.156938	0.153373	0.172979	0.547311	0.220388	0.385038	0.186305	0.180869	0.181092	0.184574	0.195975	0.182844
7.16303	0.311882	0.689182	0.778258	0.75306	0.685904	0.341026	0.180489	0.289602	0.177833	0.173761	0.17021	0.507408	0.217643	0.25269	0.201292	0.157659	0.309257	0.162155	0.15743	0.15819	0.173159	0.564581	0.238899	0.348551	0.195438	0.175654	0.178581	0.179775	0.201557	0.181751
7.19635	0.308665	0.695068	0.738281	0.743956	0.69738	0.32551	0.17869	0.27432	0.172025	0.164001	0.166906	0.485794	0.213063	0.25506	0.204685	0.156094	0.285657	0.156438	0.155069	0.162742	0.179059	0.549406	0.248472	0.346518	0.188903	0.178764	0.178284	0.1837	0.194799	0.188106
7.22973	0.320631	0.68366	0.736854	0.740247	0.740146	0.319182	0.177755	0.278116	0.171217	0.17007	0.167695	0.483507	0.209634	0.247222	0.19908	0.159434	0.301704	0.156784	0.156775	0.158332	0.166861	0.514034	0.257286	0.427212	0.181997	0.176693	0.173965	0.187808	0.203282	0.179202
7.26302	0.32492	0.667958	0.711593	0.725671	0.771658	0.317965	0.173031	0.277579	0.180286	0.170886	0.158976	0.477674	0.214097	0.248701	0.201294	0.161679	0.313906	0.166722	0.154091	0.160465	0.171133	0.518268	0.245034	0.563331	0.195133	0.183927	0.181068	0.180133	0.197194	0.18731
7.29633	0.325641	0.654537	0.709607	0.708746	0.807942	0.314801	0.177774	0.271358	0.174082	0.164674	0.162592	0.48242	0.211188	0.248552	0.198255	0.163076	0.286935	0.161648	0.153026	0.159209	0.176804	0.530275	0.252153	0.572232	0.183653	0.178855	0.175608	0.179039	0.189192	0.183061
7.32972	0.32068	0.64193	0.72623	0.681694	0.860347	0.314722	0.172482	0.274923	0.170172	0.170268	0.162365	0.474663	0.212129	0.251302	0.194949	0.160133	0.284158	0.163132	0.155603	0.159888	0.1737	0.547281	0.251988	0.556817	0.190761	0.179745	0.177658	0.182725	0.19376	0.186525
7.36303	0.319024	0.654049	0.682937	0.660422	0.87824	0.303564	0.178585	0.277238	0.173545	0.166404	0.157077	0.477096	0.21187	0.244931	0.193909	0.164163	0.265097	0.16832	0.154596	0.162076	0.178596	0.555112	0.295271	0.497501	0.185623	0.1852	0.179588	0.182304	0.192885	0.186124
7.39638	0.320613	0.639218	0.680608	0.637643	0.8999	0.289895	0.174171	0.258006	0.16748	0.165789	0.157356	0.466699	0.208537	0.244501	0.194077	0.175513	0.269069	0.164162	0.154333	0.162547	0.163591	0.599115	0.304161	0.445152	0.187083	0.17119	0.174499	0.182776	0.201435	0.186858
7.42965	0.321072	0.620299	0.703233	0.622453	0.90723	0.281113	0.173736	0.265777	0.168123	0.161893	0.163366	0.464999	0.20618	0.240406	0.195277	0.204109	0.283906	0.166797	0.155797	0.162083	0.166945	0.5767	0.292663	0.437379	0.191543	0.178602	0.178117	0.185622	0.192759	0.180709
7.46305	0.324816	0.619417	0.728596	0.596234	0.909348	0.263137	0.179351	0.257467	0.173257	0.16807	0.151803	0.474914	0.206747	0.249756	0.200886	0.668769	0.285491	0.162713	0.154526	0.164197	0.16846	0.617525	0.291398	0.433449	0.188449	0.178006	0.175658	0.180092	0.195589	0.18456
7.49637	0.329542	0.617836	0.742031	0.573999	0.890008	0.256049	0.174727	0.246304	0.173747	0.17029	0.156656	0.457899	0.209359	0.242705	0.195328	0.64844	0.268255	0.160789	0.156464	0.161382	0.171247	0.644283	0.292566	0.493508	0.19477	0.177814	0.177625	0.176941	0.187526	0.188479
7.52972	0.335485	0.615778	0.73149	0.554197	0.897763	0.256765	0.179052	0.260036	0.169703	0.170267	0.154505	0.446466	0.20502	0.245356	0.197024	0.539766	0.265167	0.169552	0.159002	0.166912	0.163759	0.655466	0.312577	0.547213	0.189458	0.175549	0.179967	0.180902	0.198435	0.18269
7.56305	0.340986	0.600347	0.738772	0.536819	0.928165	0.238985	0.177308	0.252454	0.171581	0.167743	0.157068	0.457593	0.203456	0.243396	0.19571	0.422013	0.248597	0.162988	0.153058	0.162766	0.180264	0.686659	0.334312	0.544262	0.197225	0.173243	0.178517	0.180391	0.197644	0.18597
7.59635	0.350788	0.608613	0.762399	0.510545	0.969979	0.242286	0.173635	0.249777	0.169917	0.166634	0.169471	0.449494	0.209548	0.24392	0.196648	0.387825	0.269626	0.161628	0.158225	0.158803	0.174496	0.659523	0.352431	0.493173	0.182956	0.168903	0.176651	0.183199	0.196646	0.183554
7.6297	0.357952	0.60682	0.757416	0.495098	0.957705	0.230639	0.173548	0.244513	0.167749	0.16746	0.163426	0.430808	0.205866	0.247185	0.190451	0.368291	0.298655	0.168719	0.158547	0.159844	0.154717	0.697612	0.345992	0.464374	0.196677	0.178032	0.176133	0.184075	0.201084	0.187445
7.66303	0.354895	0.586486	0.768453	0.480747	0.927727	0.222406	0.175215	0.247437	0.165749	0.169266	0.166191	0.447794	0.204396	0.235773	0.194522	0.356248	0.342347	0.166605	0.157597	0.164373	0.173937	0.737223	0.318164	0.457542	0.196237	0.181343	0.175119	0.182104	0.200757	0.183088
7.69637	0.365476	0.593652	0.784711	0.467043	0.932888	0.217392	0.181184	0.253814	0.165063	0.169022	0.158325	0.414327	0.207448	0.235629	0.187355	0.354233	0.351936	0.164544	0.153392	0.153987	0.178395	0.721062	0.324009	0.439736	0.197334	0.181354	0.177429	0.181821	0.19066	0.18207
7.7297	0.379014	0.590549	0.761511	0.452561	0.930307	0.207629	0.17652	0.255915	0.161913	0.166439	0.159557	0.405264	0.202587	0.236059	0.190847	0.366457	0.345347	0.173439	0.156885	0.160369	0.172927	0.731596	0.30369	0.446629	0.189502	0.183173	0.180516	0.184239	0.191083	0.185535
7.76303	0.398925	0.620315	0.794243	0.444258	0.948698	0.201584	0.177091	0.254036	0.172496	0.162232	0.163144	0.416294	0.198702	0.234094	0.190883	0.370976	0.335983	0.177239	0.159016	0.160375	0.176909	0.741014	0.284338	0.477412	0.193729	0.178049	0.177295	0.182467	0.194441	0.184135
7.7964	0.409343	0.65115	0.79867	0.433816	0.956213	0.199534	0.180225	0.251667	0.176117	0.169345	0.166717	0.392504	0.201914	0.235227	0.191114	0.346581	0.323932	0.175194	0.157267	0.157076	0.166459	0.737812	0.270325	0.495144	0.205843	0.180907	0.179764	0.178563	0.194286	0.184323
7.82978	0.409932	0.652477	0.813101	0.42613	0.965987	0.19791	0.182096	0.260437	0.171886	0.17282	0.174472	0.383611	0.207008	0.236905	0.193287	0.348117	0.352278	0.17525	0.159163	0.155097	0.167578	0.785154	0.241329	0.507583	0.196511	0.179392	0.176044	0.179724	0.199513	0.18759
7.86308	0.424186	0.683043	0.807458	0.409663	0.90808	0.193927	0.176785	0.248576	0.165516	0.165235	0.168962	0.377082	0.195746	0.230149	0.18761	0.357729	0.382758	0.181061	0.153156	0.155069	0.173203	0.732561	0.227806	0.487182	0.185672	0.18382	0.17521	0.17836	0.203798	0.182722
7.89637	0.431919	0.689773	0.824457	0.407716	0.950763	0.185718	0.174869	0.254686	0.165938	0.169066	0.170098	0.37436	0.197841	0.232949	0.185692	0.370747	0.397825	0.202502	0.157804	0.153853	0.162449	0.725865	0.205649	0.451081	0.183081	0.179634	0.18045	0.17912	0.200089	0.185156
7.92972	0.447263	0.699073	0.816237	0.397855	0.942628	0.188677	0.178409	0.242591	0.166317	0.171161	0.160678	0.36754	0.198387	0.22833	0.187342	0.393789	0.405671	0.290759	0.159414	0.157189	0.166579	0.703127	0.184843	0.408588	0.190609	0.168622	0.174887	0.181876	0.194998	0.18134
7.96303	0.452348	0.708489	0.818225	0.391156	0.930313	0.184209	0.177924	0.241137	0.1645	0.16846	0.163947	0.353936	0.199744	0.235429	0.186294	0.414187	0.414373	0.530397	0.160863	0.154719	0.17871	0.694473	0.193266	0.420875	0.190029	0.176634	0.18257	0.181808	0.199262	0.182502
7.99632	0.470161	0.712855	0.849802	0.384246	0.910867	0.177266	0.172573	0.239643	0.173406	0.165398	0.163147	0.361821	0.200702	0.234697	0.187579	0.396009	0.422199	0.502905	0.155984	0.151787	0.162958	0.658119	0.185208	0.399977	0.192938	0.180272	0.176046	0.180554	0.194504	0.183454
8.0297	0.480284	0.701746	0.812716	0.38447	0.920925	0.180127	0.170478	0.248232	0.167003	0.167518	0.16659	0.336279	0.207834	0.229318	0.190517	0.361675	0.378308	0.464674	0.157889	0.158607	0.17753	0.656449	0.185111	0.406213	0.199214	0.174649	0.17665	0.18699	0.192547	0.180043
8.06312	0.474247	0.700642	0.799924	0.378628	0.924904	0.177262	0.178627	0.248895	0.170572	0.164228	0.166122	0.343135	0.19783	0.227864	0.190398	0.335095	0.360941	0.387697	0.157237	0.150914	0.170093	0.60534	0.195185	0.410586	0.190128	0.176163	0.177977	0.178845	0.193961	0.174721
8.09638	0.484036	0.702328	0.800469	0.380088	0.909408	0.172466	0.172738	0.245605	0.165639	0.168081	0.159305	0.330832	0.19784	0.230372	0.186823	0.318532	0.340777	0.382832	0.154999	0.150436	0.169298	0.646003	0.194735	0.445664	0.192471	0.178642	0.174185	0.180754	0.193326	0.182289
8.12967	0.479785	0.720548	0.738747	0.385528	0.90681	0.177542	0.170947	0.238962	0.166477	0.165252	0.164858	0.333799	0.197942	0.229526	0.189319	0.320793	0.366976	0.346136	0.155789	0.152743	0.170381	0.635197	0.196147	0.491594	0.196084	0.179543	0.17928	0.182135	0.199939	0.182994
8.16303	0.471754	0.715778	0.75463	0.390696	0.88893	0.176299	0.173793	0.242842	0.164246	0.168285	0.166886	0.324043	0.200692	0.228673	0.187639	0.340536	0.348065	0.36044	0.159372	0.154475	0.175291	0.669413	0.18791	0.484096	0.187497	0.174716	0.179324	0.177315	0.187905	0.187614
8.19637	0.473144	0.724389	0.722322	0.395365	0.872933	0.175726	0.177453	0.23393	0.167901	0.164362	0.164888	0.326719	0.199923	0.234786	0.191126	0.361335	0.350055	0.3579	0.155838	0.156169	0.174613	0.640496	0.198529	0.44461	0.210586	0.17482	0.17858	0.184385	0.195637	0.180021
8.2297	0.470109	0.729574	0.701077	0.397527	0.857372	0.173773	0.174794	0.242704	0.165911	0.163384	0.165882	0.3009	0.196073	0.230468	0.187972	0.395299	0.328011	0.378472	0.158379	0.155029	0.175646	0.667376	0.186743	0.407964	0.175485	0.173515	0.180447	0.176871	0.202092	0.181765
8.26303	0.453813	0.784735	0.681611	0.407051	0.873478	0.172564	0.174426	0.231005	0.168129	0.165793	0.162349	0.303246	0.200811	0.228531	0.192038	0.371602	0.308804	0.356935	0.161527	0.149749	0.18731	0.66071	0.197597	0.366132	0.190469	0.181225	0.182159	0.183879	0.195679	0.178692
8.29637	0.449092	0.76171	0.641824	0.407534	0.864709	0.17376	0.173073	0.22626	0.163878	0.161887	0.161468	0.291894	0.197989	0.229152	0.19392	0.31943	0.314301	0.341412	0.161889	0.152441	0.174878	0.651711	0.193696	0.346797	0.196433	0.187711	0.178112	0.179785	0.19623	0.184129
8.32967	0.436244	0.767742	0.621305	0.408756	0.851106	0.173435	0.17764	0.235864	0.168342	0.167246	0.161316	0.306281	0.191072	0.224869	0.189034	0.285053	0.289519	0.352149	0.167417	0.15436	0.175267	0.608021	0.188166	0.330998	0.197583	0.175877	0.178961	0.184088	0.198386	0.178245
8.36303	0.431738	0.767768	0.57299	0.411894	0.859466	0.175748	0.186836	0.225207	0.167385	0.168216	0.16526	0.287512	0.198465	0.230066	0.192409	0.252396	0.277099	0.349926	0.161446	0.147212	0.177435	0.614518	0.18601	0.298162	0.189385	0.178173	0.177448	0.179461	0.198774	0.176203
8.39635	0.412181	0.743048	0.573539	0.406325	0.841851	0.17421	0.181419	0.224548	0.162342	0.168963	0.158347	0.268974	0.197233	0.225928	0.188609	0.237674	0.255883	0.333375	0.166246	0.148599	0.187232	0.608352	0.184383	0.285847	0.195271	0.172956	0.180511	0.181061	0.194822	0.187751
8.4297	0.399876	0.754127	0.576518	0.405885	0.791026	0.172613	0.182551	0.220042	0.168822	0.165769	0.172176	0.279175	0.198735	0.224619	0.191829	0.227098	0.272719	0.347602	0.166806	0.153032	0.184504	0.586648	0.200121	0.272968	0.20146	0.179843	0.181682	0.182192	0.203486	0.183554
8.46297	0.392294	0.722914	0.556144	0.406072	0.803694	0.171133	0.18154	0.219369	0.167295	0.164571	0.15546	0.280529	0.19341	0.231303	0.193366	0.223662	0.268701	0.352762	0.166294	0.149303	0.193692	0.573777	0.190288	0.247362	0.18443	0.178885	0.181422	0.175377	0.195661	0.189243
8.49637	0.378603	0.732369	0.574131	0.40569	0.785242	0.178329	0.181782	0.210824	0.168589	0.165378	0.162786	0.273778	0.190171	0.226864	0.193569	0.215661	0.270349	0.363007	0.165949	0.152839	0.19995	0.593837	0.191606	0.230586	0.197552	0.181221	0.176551	0.1802	0.190526	0.182374
8.52975	0.366129	0.715327	0.58057	0.410442	0.78626	0.177088	0.193114	0.21437	0.162206	0.171616	0.167785	0.26792	0.196068	0.225105	0.192245	0.210524	0.282971	0.377678	0.171028	0.155226	0.220132	0.56323	0.19848	0.224277	0.187764	0.186735	0.177509	0.182694	0.198394	0.184016
8.56307	0.357856	0.728935	0.561154	0.408862	0.779605	0.177126	0.183616	0.217445	0.164805	0.163714	0.163585	0.255376	0.195106	0.227075	0.193709	0.203511	0.316517	0.373321	0.163898	0.150049	0.306382	0.553243	0.194517	0.212384	0.197035	0.180591	0.177588	0.183457	0.198694	0.186022
8.59635	0.349632	0.695518	0.57365	0.423178	0.754049	0.177716	0.186032	0.210302	0.163646	0.163054	0.172498	0.26282	0.198526	0.221884	0.191931	0.18976	0.371753	0.356732	0.161325	0.146058	0.410125	0.529059	0.185914	0.208176	0.182884	0.173255	0.180786	0.183804	0.195169	0.181407
8.62965	0.335802	0.702053	0.5471	0.427666	0.752722	0.180005	0.186254	0.216979	0.166016	0.164652	0.165985	0.254928	0.196547	0.221217	0.189763	0.188292	0.381771	0.359366	0.160814	0.148471	0.383185	0.523091	0.197997	0.204076	0.200048	0.185056	0.17769	0.177211	0.195965	0.188347
8.66303	0.334873	0.690096	0.548964	0.444256	0.778357	0.176622	0.187166	0.207494	0.169459	0.164192	0.155347	0.255357	0.195582	0.222394	0.194883	0.182082	0.386034	0.366759	0.163596	0.151225	0.323514	0.497171	0.200913	0.200487	0.20638	0.176794	0.174699	0.175055	0.190825	0.181725
8.69635	0.323077	0.665361	0.522391	0.455218	0.739891	0.174177	0.191367	0.212619	0.164161	0.168176	0.164365	0.242552	0.190637	0.222635	0.187653	0.179996	0.385982	0.393582	0.163015	0.156484	0.308198	0.492449	0.187962	0.199405	0.199405	0.179389	0.17868	0.179912	0.194031	0.179514
8.72972	0.315944	0.663705	0.512265	0.464061	0.746343	0.176621	0.191885	0.207868	0.162335	0.166046	0.161781	0.244935	0.194019	0.221976	0.189696	0.176569	0.366661	0.386835	0.161497	0.146487	0.307723	0.474439	0.199826	0.195646	0.198534	0.179086	0.182776	0.184719	0.195716	0.188622
8.76302	0.308014	0.6412	0.487539	0.487565	0.744547	0.175999	0.196895	0.210993	0.164127	0.165971	0.162861	0.24227	0.186064	0.219679	0.191089	0.169511	0.353614	0.384678	0.158691	0.148719	0.342581	0.463572	0.192973	0.188381	0.203301	0.174432	0.180487	0.17879	0.184924	0.181173
8.79643	0.307858	0.645927	0.496251	0.501638	0.73583	0.174391	0.199859	0.203849	0.165272	0.165252	0.168315	0.245459	0.193814	0.220207	0.192915	0.170675	0.357286	0.377609	0.160624	0.151662	0.360122	0.449043	0.19405	0.181241	0.196069	0.180883	0.180249	0.180612	0.200472	0.182568
8.8297	0.30514	0.6425	0.493108	0.517274	0.719669	0.172549	0.20325	0.207575	0.16437	0.172834	0.162378	0.231869	0.195167	0.216689	0.189994	0.175021	0.377851	0.405684	0.161051	0.15086	0.338188	0.459957	0.203772	0.189628	0.207682	0.1837	0.182278	0.184658	0.195567	0.179105
8.86305	0.300685	0.623137	0.508464	0.531971	0.692401	0.174861	0.208015	0.198179	0.159408	0.162876	0.154456	0.23348	0.185628	0.217403	0.193963	0.165867	0.400367	0.393807	0.157764	0.154224	0.309256	0.503844	0.19946	0.187058	0.195807	0.176032	0.179518	0.185585	0.192263	0.18602
8.89638	0.288556	0.598201	0.505677	0.548697	0.69465	0.176886	0.21402	0.204764	0.171202	0.16328	0.162838	0.228657	0.189568	0.216548	0.189914	0.170795	0.387512	0.395374	0.156606	0.146732	0.283121	0.528667	0.192947	0.189904	0.188243	0.190488	0.177644	0.184466	0.200019	0.188713
8.92973	0.293171	0.586176	0.502751	0.570156	0.697498	0.173635	0.213438	0.203199	0.162285	0.167698	0.158306	0.226755	0.188663	0.211768	0.189991	0.168781	0.367926	0.389021	0.155632	0.148994	0.268947	0.539737	0.191561	0.186874	0.194907	0.179746	0.181929	0.17971	0.19333	0.185559
8.96307	0.285687	0.576594	0.455162	0.591972	0.665963	0.17194	0.217443	0.20098	0.158388	0.16318	0.170321	0.225756	0.191698	0.218775	0.192471	0.170896	0.393288	0.354313	0.161284	0.152118	0.255856	0.570557	0.187049	0.187882	0.194016	0.184162	0.175212	0.180751	0.193284	0.180413
8.99637	0.280273	0.565534	0.431706	0.611943	0.671471	0.17381	0.230401	0.202712	0.162327	0.166579	0.169034	0.225359	0.192231	0.218669	0.193486	0.165999	0.372037	0.338725	0.160883	0.146767	0.276547	0.573661	0.188198	0.184644	0.203901	0.17129	0.182257	0.182327	0.19338	0.186271
9.02972	0.279835	0.551864	0.432111	0.644662	0.648121	0.170124	0.247195	0.194084	0.1584	0.164855	0.169363	0.224215	0.185535	0.217492	0.189024	0.17061	0.370855	0.354011	0.156203	0.149534	0.30699	0.629621	0.209418	0.184468	0.205557	0.183833	0.179058	0.18336	0.193097	0.184766
9.06298	0.277806	0.553774	0.420009	0.672126	0.628979	0.172269	0.250671	0.193527	0.159648	0.162466	0.158778	0.219671	0.190792	0.218811	0.192371	0.165005	0.386711	0.367499	0.157154	0.150218	0.303402	0.661398	0.194028	0.194556	0.205945	0.185178	0.18484	0.187774	0.191869	0.183076
9.09643	0.271424	0.537364	0.430737	0.677896	0.624353	0.17421	0.286128	0.201423	0.164354	0.164508	0.165079	0.221853	0.188454	0.21603	0.189982	0.163473	0.382438	0.379275	0.159616	0.149929	0.320192	0.676543	0.189942	0.188577	0.199407	0.175941	0.18074	0.181181	0.190127	0.182641
9.1297	0.272581	0.554821	0.40735	0.69952	0.598451	0.173466	0.336418	0.196766	0.165985	0.163401	0.161894	0.215585	0.188518	0.212442	0.192416	0.165356	0.417835	0.371492	0.1558	0.151421	0.307801	0.691149	0.211435	0.184014	0.204518	0.181749	0.179793	0.180955	0.192344	0.185841
9.16305	0.279797	0.5731	0.40771	0.71902	0.580631	0.172942	0.434192	0.197707	0.159257	0.163924	0.175191	0.212497	0.192173	0.221294	0.193928	0.1647	0.426822	0.377573	0.156761	0.14856	0.301159	0.739662	0.210607	0.177685	0.20045	0.185104	0.176805	0.181306	0.198334	0.17948
9.19635	0.282278	0.576056	0.446323	0.734081	0.565577	0.173492	0.472524	0.19814	0.163283	0.16104	0.170126	0.210987	0.194118	0.216889	0.191811	0.163899	0.42289	0.352571	0.157634	0.15239	0.26836	0.771366	0.206241	0.181783	0.229008	0.180072	0.180117	0.182505	0.195041	0.189504
9.2297	0.290085	0.564653	0.453958	0.737258	0.559351	0.173752	0.45046	0.188788	0.156085	0.161307	0.172526	0.219229	0.192975	0.218991	0.196035	0.166195	0.405089	0.353575	0.155517	0.15232	0.256559	0.80589	0.213197	0.190653	0.252761	0.190144	0.176956	0.176393	0.193748	0.177189
9.26302	0.301078	0.571811	0.449385	0.748123	0.543412	0.17386	0.423033	0.195676	0.16868	0.16168	0.170641	0.215609	0.191847	0.21202	0.198474	0.162752	0.399602	0.373608	0.159541	0.152363	0.223211	0.809124	0.231035	0.189286	0.481926	0.18493	0.179678	0.177259	0.195789	0.182297
9.29637	0.307764	0.584827	0.430686	0.751168	0.536403	0.175983	0.374551	0.196607	0.159677	0.163545	0.170838	0.209478	0.192085	0.20989	0.193317	0.168151	0.390916	0.399379	0.155876	0.153525	0.212761	0.853861	0.347811	0.18611	0.585631	0.181579	0.17589	0.179859	0.192637	0.180974
9.32972	0.32478	0.585803	0.447366	0.764324	0.543238	0.175613	0.350956	0.195363	0.165765	0.167135	0.166998	0.207764	0.187864	0.205735	0.187959	0.169531	0.417579	0.391987	0.157885	0.153727	0.208675	0.938683	0.55367	0.194572	0.521492	0.18429	0.177197	0.179078	0.193587	0.185894
9.363	0.340909	0.594066	0.436319	0.76267	0.520327	0.170709	0.324578	0.192548	0.165635	0.160873	0.165969	0.200765	0.194563	0.211251	0.1984	0.168292	0.38551	0.369667	0.155613	0.154095	0.193862	0.936832	0.501857	0.187498	0.422487	0.17111	0.181503	0.179205	0.194438	0.178937
9.39635	0.372436	0.592447	0.456691	0.769896	0.516154	0.173594	0.307494	0.19533	0.163522	0.166301	0.175184	0.211471	0.192016	0.211213	0.191224	0.166902	0.374221	0.353795	0.155661	0.150237	0.179663	0.88978	0.417343	0.199282	0.392019	0.184653	0.175984	0.18184	0.197428	0.184719
9.42962	0.396133	0.582315	0.44145	0.758404	0.505305	0.170958	0.288349	0.18888	0.169106	0.166077	0.166024	0.209749	0.193961	0.214333	0.19462	0.163148	0.359635	0.346907	0.152874	0.148797	0.173987	0.875892	0.341141	0.189976	0.369248	0.185504	0.189485	0.188744	0.203438	0.182129
9.46297	0.408082	0.582295	0.43525	0.750197	0.49027	0.174895	0.275453	0.19884	0.160708	0.15914	0.172494	0.208403	0.193528	0.20944	0.192696	0.165465	0.360389	0.322106	0.156208	0.152553	0.176788	0.871001	0.307618	0.200071	0.357957	0.18401	0.173782	0.180453	0.187161	0.187159
9.4963	0.40912	0.577927	0.439432	0.748304	0.48885	0.171903	0.261903	0.191729	0.174353	0.1686	0.171768	0.21142	0.189866	0.212155	0.195284	0.167852	0.39179	0.334106	0.157788	0.15727	0.167538	0.875458	0.281472	0.203785	0.371799	0.188553	0.180088	0.176832	0.195894	0.182705
9.52965	0.419411	0.614857	0.427068	0.744747	0.51636	0.17035	0.237907	0.200667	0.167244	0.164214	0.166957	0.201412	0.190737	0.206652	0.195528	0.160897	0.394423	0.337005	0.156298	0.15399	0.165119	0.876576	0.249171	0.217205	0.451102	0.180982	0.179076	0.18142	0.189022	0.182393
9.56298	0.42691	0.614864	0.419128	0.728636	0.505529	0.172307	0.229782	0.199896	0.172049	0.164057	0.17602	0.198172	0.191206	0.208626	0.195764	0.160834	0.381503	0.324773	0.153947	0.154811	0.165996	0.871911	0.223958	0.236303	0.448388	0.17912	0.184322	0.180078	0.192168	0.180885
9.59637	0.445861	0.629601	0.412947	0.714229	0.498814	0.173286	0.220312	0.193413	0.165223	0.158689	0.16992	0.203857	0.193455	0.210967	0.196664	0.165205	0.364001	0.339228	0.157857	0.156429	0.160487	0.837253	0.211659	0.256359	0.415752	0.188614	0.178477	0.178282	0.203489	0.181753
9.62962	0.475809	0.644905	0.407894	0.702747	0.486962	0.175811	0.213044	0.193998	0.173612	0.162044	0.166772	0.195888	0.193412	0.207149	0.19304	0.158504	0.369037	0.327327	0.157522	0.158036	0.164558	0.825927	0.208452	0.461354	0.38326	0.1734	0.178424	0.182192	0.194788	0.178169
9.66295	0.499995	0.636562	0.420522	0.686424	0.482069	0.167235	0.206034	0.202322	0.163982	0.161656	0.169704	0.193691	0.193974	0.203337	0.190538	0.163292	0.373079	0.311929	0.157806	0.159541	0.165585	0.813958	0.191968	0.621288	0.336813	0.186727	0.181117	0.18252	0.205457	0.184306
9.69632	0.513386	0.624834	0.432389	0.675061	0.4813	0.172036	0.20422	0.199161	0.168865	0.156573	0.171811	0.195417	0.182652	0.206248	0.194548	0.156467	0.36244	0.294822	0.155922	0.157098	0.158045	0.76398	0.202443	0.578629	0.359988	0.191137	0.178961	0.178375	0.193569	0.18414
9.72963	0.53807	0.643332	0.441862	0.653469	0.46767	0.169464	0.199103	0.199188	0.172584	0.166765	0.183213	0.201259	0.188836	0.210459	0.190527	0.155736	0.323543	0.283226	0.153813	0.158386	0.157598	0.751044	0.194306	0.501327	0.402524	0.178721	0.179263	0.177369	0.188559	0.177599
9.76297	0.551286	0.667327	0.451345	0.629868	0.464239	0.169518	0.190164	0.205328	0.168593	0.162116	0.168487	0.195695	0.182798	0.20795	0.198334	0.158502	0.324824	0.270829	0.158394	0.163589	0.163403	0.737307	0.19058	0.417485	0.435653	0.180763	0.178064	0.181093	0.196928	0.180356
9.79637	0.596949	0.710066	0.419561	0.620339	0.479172	0.170505	0.189078	0.20601	0.165818	0.165458	0.176712	0.201869	0.190868	0.208406	0.198788	0.157567	0.329739	0.255186	0.156691	0.156774	0.15578	0.70614	0.177959	0.358973	0.448941	0.180088	0.183547	0.185429	0.191318	0.184212
9.82972	0.63585	0.719907	0.429075	0.596298	0.479549	0.169009	0.180339	0.203337	0.165182	0.159527	0.179222	0.191368	0.192066	0.208894	0.198221	0.157416	0.33303	0.22271	0.156207	0.159498	0.168448	0.691215	0.199301	0.333183	0.436244	0.175179	0.181939	0.180926	0.191804	0.179336
9.86303	0.649162	0.704029	0.444044	0.576184	0.495703	0.16849	0.176377	0.20288	0.16008	0.163864	0.17719	0.194655	0.191066	0.20919	0.199065	0.157444	0.343762	0.218207	0.15856	0.164085	0.16387	0.652372	0.187741	0.314372	0.399007	0.196699	0.182181	0.18437	0.201548	0.176919
9.89637	0.678241	0.704654	0.476818	0.551819	0.502133	0.167391	0.174718	0.200852	0.164261	0.161861	0.177527	0.20778	0.188241	0.210698	0.195728	0.157498	0.325883	0.198141	0.158256	0.160799	0.15368	0.65701	0.196015	0.31001	0.406528	0.186373	0.179454	0.178589	0.194303	0.178181
[truncated: 1,012 more rows]

## Sheet: Figure 4
FIGURE 5A
Time (Min)	2 mM Control					2 mM Pre-Incubation 10 μM GSK-7975A					2 mM Pre-Incubation 1 uM Gd3+					2 mM Pre-Incubation 80 mM KCl					2 mM Ca 10 μM GSK STOP					2 mM Ca 1 μM Gd STOP					2 mM Ca 80 mM KCl
[truncated: 1,458 more rows]

## Sheet: Figure 5
Figure 6A			Figure 6B				Figure 6C
[truncated: 10,001 more rows]

[truncated: 2 more sheets: Figure 6, Figure 7]
